# Supplementary material for: Neutrophil myeloperoxidase as a functional biomarker for RSV severity: implications for in vitro therapeutic screening
Source: Nat Commun. 2026 Jul 13;17:5507. doi: 10.1038/s41467-026-74414-0 (PMC13365213; doi:10.1038/s41467-026-74414-0)
Supplement: Supplementary file 8 — Source Data [file 41467_2026_74414_MOESM8_ESM.xlsx]

## Sheet: Fig1.c
Age Bin	Sex	count
Adult	F	7
Adult	M	5
Infant	F	6
Infant	M	4

## Sheet: Fig1.e
ID	Neutrophils	Condition	variable	value
01-Well-A1.fcs	Adult	Control	FSC-A	1080000
01-Well-A2.fcs	Adult	Control	FSC-A	940000
01-Well-A3.fcs	Adult	Control	FSC-A	1020000
1006.fcs	Infant	RSV	FSC-A	1280000
1081.fcs	Infant	RSV	FSC-A	1030000
1082.fcs	Infant	RSV	FSC-A	1180000
1083.fcs	Infant	RSV	FSC-A	1240000
1084.fcs	Infant	RSV	FSC-A	1190000
1085.fcs	Infant	Control	FSC-A	1150000
1086.fcs	Infant	Control	FSC-A	1140000
1087.fcs	Infant	Control	FSC-A	1190000
1088.fcs	Infant	Control	FSC-A	1220000
1089.fcs	Infant	Control	FSC-A	1260000
FS 1.fcs	Adult	Control	FSC-A	921000
FS 2.fcs	Adult	Control	FSC-A	1040000
FS 3.fcs	Adult	Control	FSC-A	992000
No AEC 1.fcs	Adult	Control	FSC-A	1210000
No AEC 1.fcs	Adult	Control	FSC-A	1160000
No AEC 2.fcs	Adult	Control	FSC-A	1220000
No AEC 2.fcs	Adult	Control	FSC-A	1160000
No AEC 3.fcs	Adult	Control	FSC-A	1170000
No AEC 3.fcs	Adult	Control	FSC-A	1130000
01-Well-A1.fcs	Adult	Control	SSC-A	4550000
01-Well-A2.fcs	Adult	Control	SSC-A	3600000
01-Well-A3.fcs	Adult	Control	SSC-A	4940000
1006.fcs	Infant	RSV	SSC-A	3510000
1081.fcs	Infant	RSV	SSC-A	3580000
1082.fcs	Infant	RSV	SSC-A	4690000
1083.fcs	Infant	RSV	SSC-A	4120000
1084.fcs	Infant	RSV	SSC-A	4710000
1085.fcs	Infant	Control	SSC-A	4060000
1086.fcs	Infant	Control	SSC-A	4630000
1087.fcs	Infant	Control	SSC-A	2780000
1088.fcs	Infant	Control	SSC-A	3440000
1089.fcs	Infant	Control	SSC-A	4650000
FS 1.fcs	Adult	Control	SSC-A	6970000
FS 2.fcs	Adult	Control	SSC-A	7910000
FS 3.fcs	Adult	Control	SSC-A	7600000
No AEC 1.fcs	Adult	Control	SSC-A	6560000
No AEC 1.fcs	Adult	Control	SSC-A	5650000
No AEC 2.fcs	Adult	Control	SSC-A	7270000
No AEC 2.fcs	Adult	Control	SSC-A	5310000
No AEC 3.fcs	Adult	Control	SSC-A	6120000
No AEC 3.fcs	Adult	Control	SSC-A	5430000

## Sheet: Fig. 1f&g
ID	Group	Age_Group	variable	value
A	Adult_Control	Adult	CD11b	16366
B	Adult_Control	Adult	CD11b	29257
C	Adult_Control	Adult	CD11b	20895
D	Adult_Control	Adult	CD11b	65692
E	Adult_Control	Adult	CD11b	61080
F	Adult_Control	Adult	CD11b	52052
G	Adult_Control	Adult	CD11b	33901
H	Adult_Control	Adult	CD11b	37551
I	Adult_Control	Adult	CD11b	42058
J	Adult_Control	Adult	CD11b	28837
K	Adult_Control	Adult	CD11b	46573
L	Adult_Control	Adult	CD11b	41682
R	Infant_RSV	Infant	CD11b	22901
S	Infant_RSV	Infant	CD11b	23043
T	Infant_RSV	Infant	CD11b	38216
U	Infant_RSV	Infant	CD11b	34579
V	Infant_RSV	Infant	CD11b	21900
W	Infant_Control	Infant	CD11b	33668
X	Infant_Control	Infant	CD11b	26583
Y	Infant_Control	Infant	CD11b	13869
Z	Infant_Control	Infant	CD11b	28393
ZA	Infant_Control	Infant	CD11b	38391
A	Adult_Control	Adult	CD64	1495
B	Adult_Control	Adult	CD64	1887
C	Adult_Control	Adult	CD64	3617
D	Adult_Control	Adult	CD64	2445
E	Adult_Control	Adult	CD64	3282
F	Adult_Control	Adult	CD64	2312
G	Adult_Control	Adult	CD64	3877
H	Adult_Control	Adult	CD64	3032
I	Adult_Control	Adult	CD64	2824
J	Adult_Control	Adult	CD64	755
K	Adult_Control	Adult	CD64	1889
L	Adult_Control	Adult	CD64	2154
R	Infant_RSV	Infant	CD64	10399
S	Infant_RSV	Infant	CD64	14589
T	Infant_RSV	Infant	CD64	18222
U	Infant_RSV	Infant	CD64	10457
V	Infant_RSV	Infant	CD64	20227
W	Infant_Control	Infant	CD64	58090
X	Infant_Control	Infant	CD64	21239
Y	Infant_Control	Infant	CD64	15560
Z	Infant_Control	Infant	CD64	9547
ZA	Infant_Control	Infant	CD64	12982
A	Adult_Control	Adult	CD62L	328542
B	Adult_Control	Adult	CD62L	128880
C	Adult_Control	Adult	CD62L	219503
D	Adult_Control	Adult	CD62L	36348
E	Adult_Control	Adult	CD62L	186558
F	Adult_Control	Adult	CD62L	189055
G	Adult_Control	Adult	CD62L	208561
H	Adult_Control	Adult	CD62L	266969
I	Adult_Control	Adult	CD62L	270316
J	Adult_Control	Adult	CD62L	194160
K	Adult_Control	Adult	CD62L	108556
L	Adult_Control	Adult	CD62L	176320
R	Infant_RSV	Infant	CD62L	267570
S	Infant_RSV	Infant	CD62L	222665
T	Infant_RSV	Infant	CD62L	193927
U	Infant_RSV	Infant	CD62L	170483
V	Infant_RSV	Infant	CD62L	210087
W	Infant_Control	Infant	CD62L	232629
X	Infant_Control	Infant	CD62L	143876
Y	Infant_Control	Infant	CD62L	156428
Z	Infant_Control	Infant	CD62L	187475
ZA	Infant_Control	Infant	CD62L	229534
A	Adult_Control	Adult	MPO	249500
B	Adult_Control	Adult	MPO	56239
C	Adult_Control	Adult	MPO	51675
D	Adult_Control	Adult	MPO	235721
E	Adult_Control	Adult	MPO	251807
F	Adult_Control	Adult	MPO	108998
G	Adult_Control	Adult	MPO	337672
H	Adult_Control	Adult	MPO	267585
I	Adult_Control	Adult	MPO	119301
J	Adult_Control	Adult	MPO	268008
K	Adult_Control	Adult	MPO	193974
L	Adult_Control	Adult	MPO	208632
R	Infant_RSV	Infant	MPO	291775
S	Infant_RSV	Infant	MPO	388166
T	Infant_RSV	Infant	MPO	432000
U	Infant_RSV	Infant	MPO	367695
V	Infant_RSV	Infant	MPO	537000
W	Infant_Control	Infant	MPO	143969
X	Infant_Control	Infant	MPO	133552
Y	Infant_Control	Infant	MPO	68417
Z	Infant_Control	Infant	MPO	215541
ZA	Infant_Control	Infant	MPO	214538
A	Adult_Control	Adult	NE	48643.5
B	Adult_Control	Adult	NE	35548
C	Adult_Control	Adult	NE	34059
D	Adult_Control	Adult	NE	26996
E	Adult_Control	Adult	NE	42176
F	Adult_Control	Adult	NE	20932
G	Adult_Control	Adult	NE	68795
H	Adult_Control	Adult	NE	66292
I	Adult_Control	Adult	NE	35938
J	Adult_Control	Adult	NE	73261
K	Adult_Control	Adult	NE	53098
L	Adult_Control	Adult	NE	40994
R	Infant_RSV	Infant	NE	76147
S	Infant_RSV	Infant	NE	83261
T	Infant_RSV	Infant	NE	169277
U	Infant_RSV	Infant	NE	121667
V	Infant_RSV	Infant	NE	135140
W	Infant_Control	Infant	NE	41697
X	Infant_Control	Infant	NE	41011
Y	Infant_Control	Infant	NE	27412
Z	Infant_Control	Infant	NE	99305
ZA	Infant_Control	Infant	NE	87735

## Sheet: Fig2. b&c
REDCap ID	Other_ID	Ethnicity	Age (months)	Age	Sex	Age_Group	Sample	Cell Count (cells/ml)
1006	RSV1	White British	15	15 months	F	Infant	RSV	850000
1081	RSV2	White British	2	2 months	F	Infant	RSV	950000
1082	RSV3	White British	3	3 months	F	Infant	RSV	350000
1083	RSV4	Other Mixed Background	29	29 months	M	Infant	RSV	2180000
1084	RSV5	Other White Background	1.2	6 weeks	M	Infant	RSV	630000
1085	Control1	White British	5	5 months	F	Infant	DC	1800000
1086	Control2	White British	7	7 months	M	Infant	DC	1600000
1087	Control3	Other Mixed Background	0.2	1 week	F	Infant	DC	3000000
1088	Control4	White British	1	4 weeks	M	Infant	DC	2800000
1089	Control5	Asian British - Indian	2	2 months	F	Infant	DC	4000000

## Sheet: Fig. 2f
ID	Group	Age_Group	variable	value
R	Infant_RSV	Infant	CD11b	22901
S	Infant_RSV	Infant	CD11b	23043
T	Infant_RSV	Infant	CD11b	38216
U	Infant_RSV	Infant	CD11b	34579
V	Infant_RSV	Infant	CD11b	21900
W	Infant_Control	Infant	CD11b	33668
X	Infant_Control	Infant	CD11b	26583
Y	Infant_Control	Infant	CD11b	13869
Z	Infant_Control	Infant	CD11b	28393
ZA	Infant_Control	Infant	CD11b	38391
R	Infant_RSV	Infant	CD64	10399
S	Infant_RSV	Infant	CD64	14589
T	Infant_RSV	Infant	CD64	18222
U	Infant_RSV	Infant	CD64	10457
V	Infant_RSV	Infant	CD64	20227
W	Infant_Control	Infant	CD64	58090
X	Infant_Control	Infant	CD64	21239
Y	Infant_Control	Infant	CD64	15560
Z	Infant_Control	Infant	CD64	9547
ZA	Infant_Control	Infant	CD64	12982
R	Infant_RSV	Infant	CD62L	267570
S	Infant_RSV	Infant	CD62L	222665
T	Infant_RSV	Infant	CD62L	193927
U	Infant_RSV	Infant	CD62L	170483
V	Infant_RSV	Infant	CD62L	210087
W	Infant_Control	Infant	CD62L	232629
X	Infant_Control	Infant	CD62L	143876
Y	Infant_Control	Infant	CD62L	156428
Z	Infant_Control	Infant	CD62L	187475
ZA	Infant_Control	Infant	CD62L	229534
R	Infant_RSV	Infant	MPO	291775
S	Infant_RSV	Infant	MPO	388166
T	Infant_RSV	Infant	MPO	432000
U	Infant_RSV	Infant	MPO	367695
V	Infant_RSV	Infant	MPO	537000
W	Infant_Control	Infant	MPO	143969
X	Infant_Control	Infant	MPO	133552
Y	Infant_Control	Infant	MPO	68417
Z	Infant_Control	Infant	MPO	215541
ZA	Infant_Control	Infant	MPO	214538
R	Infant_RSV	Infant	NE	76147
S	Infant_RSV	Infant	NE	83261
T	Infant_RSV	Infant	NE	169277
U	Infant_RSV	Infant	NE	121667
V	Infant_RSV	Infant	NE	135140
W	Infant_Control	Infant	NE	41697
X	Infant_Control	Infant	NE	41011
Y	Infant_Control	Infant	NE	27412
Z	Infant_Control	Infant	NE	99305
ZA	Infant_Control	Infant	NE	87735

## Sheet: Fig. 3c
RSV+Control Samples together correlation
Gene1	Gene2	P_value
ITGAM	FCGR1A	0.562564
ITGAM	SELL	0.603045
ITGAM	MPO	0.505514
ITGAM	ELANE	0.231237
FCGR1A	SELL	0.073544
FCGR1A	MPO	0.010765
FCGR1A	ELANE	0.136435
SELL	MPO	0.0524825
SELL	ELANE	0.282913
MPO	ELANE	0.00108722

## Sheet: Fig. 3d
gene_id	gene_name	mean_RSV	mean_Control	log2_difference	direction
ENSG00000169429	CXCL8	8.05046	10.908	-2.85757	Up in Control
ENSG00000140443	IGF1R	6.61595	8.56482	-1.94887	Up in Control
ENSG00000179820	MYADM	8.73427	10.5035	-1.76925	Up in Control
ENSG00000102218	RP2	6.77229	8.47294	-1.70066	Up in Control
ENSG00000187608	ISG15	10.0036	8.32744	1.67617	Up in RSV
ENSG00000125148	MT2A	8.23117	6.62805	1.60311	Up in RSV
ENSG00000309517	NA	5.35552	6.83531	-1.47979	Up in Control
ENSG00000155744	HYCC2	6.82334	8.28763	-1.46429	Up in Control
ENSG00000160932	LY6E	8.10635	6.6959	1.41045	Up in RSV
ENSG00000125772	GPCPD1	8.25734	9.66647	-1.40913	Up in Control
ENSG00000143878	RHOB	6.18538	7.58608	-1.4007	Up in Control
ENSG00000100266	PACSIN2	6.9843	8.37923	-1.39492	Up in Control
ENSG00000189067	LITAF	12.8818	14.2692	-1.38743	Up in Control
ENSG00000293616	PCBP1-AS1	6.2834	7.66463	-1.38123	Up in Control
ENSG00000167552	TUBA1A	11.6646	13.0308	-1.36619	Up in Control
ENSG00000198734	F5	7.1124	8.46862	-1.35622	Up in Control
ENSG00000166734	GOLM2	6.32136	7.6663	-1.34494	Up in Control
ENSG00000137642	SORL1	11.4251	12.7561	-1.33096	Up in Control
ENSG00000119917	IFIT3	9.85307	8.52508	1.32798	Up in RSV
ENSG00000114626	ABTB1	7.19391	8.49871	-1.3048	Up in Control
ENSG00000159346	ADIPOR1	6.47601	7.77892	-1.30291	Up in Control
ENSG00000054523	KIF1B	6.35649	7.63397	-1.27749	Up in Control
ENSG00000143977	SNRPG	7.5924	6.31781	1.27458	Up in RSV
ENSG00000182885	ADGRG3	6.76018	8.02605	-1.26587	Up in Control
ENSG00000026508	CD44	7.01361	8.26992	-1.25631	Up in Control
ENSG00000065883	CDK13	6.96123	5.71055	1.25067	Up in RSV
ENSG00000121316	PLBD1	10.0376	11.2859	-1.24833	Up in Control
ENSG00000163346	PBXIP1	7.14866	8.39351	-1.24485	Up in Control
ENSG00000111639	MRPL51	6.69381	5.44973	1.24408	Up in RSV
ENSG00000088827	SIGLEC1	6.7109	5.47383	1.23707	Up in RSV
ENSG00000059804	SLC2A3	9.20772	10.441	-1.23326	Up in Control
ENSG00000230257	NFE4	8.78067	7.54762	1.23304	Up in RSV
ENSG00000140932	CMTM2	8.96312	10.1746	-1.21151	Up in Control
ENSG00000169403	PTAFR	8.78672	9.99356	-1.20684	Up in Control
ENSG00000157557	ETS2	6.79966	8.00314	-1.20349	Up in Control
ENSG00000089127	OAS1	7.6249	6.42213	1.20277	Up in RSV
ENSG00000100504	PYGL	8.46355	9.6606	-1.19706	Up in Control
ENSG00000113532	ST8SIA4	6.82323	8.00927	-1.18604	Up in Control
ENSG00000070495	JMJD6	6.04158	7.225	-1.18342	Up in Control
ENSG00000242247	ARFGAP3	5.86423	7.04316	-1.17893	Up in Control
ENSG00000133106	EPSTI1	8.81533	7.64754	1.16778	Up in RSV
ENSG00000136527	TRA2B	6.61291	7.77804	-1.16513	Up in Control
ENSG00000118515	SGK1	6.40538	7.57014	-1.16476	Up in Control
ENSG00000141401	IMPA2	6.45628	7.62006	-1.16378	Up in Control
ENSG00000126822	PLEKHG3	6.65203	7.81371	-1.16167	Up in Control
ENSG00000245532	NEAT1	10.8538	9.69274	1.16107	Up in RSV
ENSG00000257335	MGAM	8.40023	9.55967	-1.15944	Up in Control
ENSG00000137959	IFI44L	9.3187	8.16258	1.15612	Up in RSV
ENSG00000153187	HNRNPU	7.17115	8.32675	-1.1556	Up in Control
ENSG00000166024	R3HCC1L	6.61772	5.47945	1.13827	Up in RSV
ENSG00000101474	APMAP	11.1316	12.264	-1.13242	Up in Control
ENSG00000072110	ACTN1	8.85683	9.97915	-1.12232	Up in Control
ENSG00000115310	RTN4	8.40284	9.5205	-1.11766	Up in Control
ENSG00000102921	N4BP1	7.82082	8.93417	-1.11335	Up in Control
ENSG00000130779	CLIP1	7.22708	8.33686	-1.10978	Up in Control
ENSG00000131873	CHSY1	7.5034	8.60978	-1.10638	Up in Control
ENSG00000183484	GPR132	5.4795	6.57777	-1.09826	Up in Control
ENSG00000029363	BCLAF1	6.68883	7.78054	-1.09172	Up in Control
ENSG00000156639	ZFAND3	6.46787	7.55704	-1.08917	Up in Control
ENSG00000118508	RAB32	8.01298	9.0952	-1.08221	Up in Control
ENSG00000279433	NA	5.35552	6.43702	-1.08149	Up in Control
ENSG00000169180	XPO6	9.28476	10.3654	-1.08068	Up in Control
ENSG00000204120	GIGYF2	5.75246	6.81628	-1.06382	Up in Control
ENSG00000146828	SLC12A9	7.54897	8.60936	-1.06039	Up in Control
ENSG00000125354	SEPTIN6	7.30225	6.24909	1.05316	Up in RSV
ENSG00000102580	DNAJC3	6.60751	7.6593	-1.05179	Up in Control
ENSG00000124256	ZBP1	7.66436	6.61425	1.05011	Up in RSV
ENSG00000198673	TAFA2	6.7459	5.70219	1.04371	Up in RSV
ENSG00000149131	SERPING1	7.6863	6.64295	1.04335	Up in RSV
ENSG00000131408	NR1H2	6.57184	5.53106	1.04079	Up in RSV
ENSG00000134352	IL6ST	5.58854	6.62245	-1.03392	Up in Control
ENSG00000170881	RNF139	5.85002	6.88275	-1.03273	Up in Control
ENSG00000140299	BNIP2	8.72327	9.7544	-1.03113	Up in Control
ENSG00000151151	IPMK	6.26921	7.30014	-1.03093	Up in Control
ENSG00000066027	PPP2R5A	7.58012	8.61075	-1.03063	Up in Control
ENSG00000116017	ARID3A	7.26848	8.2946	-1.02613	Up in Control
ENSG00000157107	FCHO2	5.61892	6.64309	-1.02417	Up in Control
ENSG00000015479	MATR3	6.4759	7.49887	-1.02297	Up in Control
ENSG00000196352	CD55	8.74033	9.75709	-1.01676	Up in Control
ENSG00000156052	GNAQ	7.25541	8.27092	-1.01551	Up in Control
ENSG00000116260	QSOX1	7.05825	8.073	-1.01475	Up in Control
ENSG00000119121	TRPM6	5.81301	6.81875	-1.00573	Up in Control
ENSG00000151327	FAM177A1	6.40963	7.41254	-1.00291	Up in Control
ENSG00000034510	TMSB10	7.79611	6.79523	1.00088	Up in RSV
ENSG00000135074	ADAM19	6.66965	7.67045	-1.0008	Up in Control
ENSG00000150347	ARID5B	6.80393	5.80552	0.998411	Up in RSV
ENSG00000065559	MAP2K4	6.47362	7.47152	-0.997905	Up in Control
ENSG00000132205	EMILIN2	5.48906	6.48451	-0.995445	Up in Control
ENSG00000146278	PNRC1	9.32201	10.3148	-0.99275	Up in Control
ENSG00000134248	LAMTOR5	8.12649	9.11727	-0.990771	Up in Control
ENSG00000117133	RPF1	6.73779	5.74873	0.989066	Up in RSV
ENSG00000116741	RGS2	11.2036	12.1899	-0.986339	Up in Control
ENSG00000225190	PLEKHM1	5.64904	6.63477	-0.985726	Up in Control
ENSG00000160712	IL6R	8.4833	9.46217	-0.978867	Up in Control
ENSG00000091317	CMTM6	8.97632	9.94068	-0.964365	Up in Control
ENSG00000186350	RXRA	7.65943	8.61212	-0.952694	Up in Control
ENSG00000291203	NA	6.71741	5.76667	0.950743	Up in RSV
ENSG00000117676	RPS6KA1	9.14581	10.0962	-0.950421	Up in Control
ENSG00000145779	TNFAIP8	7.97953	7.03494	0.944587	Up in RSV
ENSG00000278600	NA	5.89337	6.83649	-0.943125	Up in Control
ENSG00000185950	IRS2	8.515	9.45752	-0.94252	Up in Control
ENSG00000274008	Metazoa_SRP	6.07467	7.01403	-0.939364	Up in Control
ENSG00000115155	OTOF	6.29371	5.35552	0.938189	Up in RSV
ENSG00000163812	ZDHHC3	6.23402	7.16955	-0.935533	Up in Control
ENSG00000099875	MKNK2	8.35635	9.2871	-0.930749	Up in Control
ENSG00000102144	PGK 1.00	8.65409	9.57716	-0.923067	Up in Control
ENSG00000163041	H3-3A	7.33475	8.25771	-0.922962	Up in Control
ENSG00000258227	CLEC5A	5.48906	6.40833	-0.919272	Up in Control
ENSG00000156313	RPGR	5.8434	6.76212	-0.918717	Up in Control
ENSG00000140332	TLE3	8.39455	9.31281	-0.918259	Up in Control
ENSG00000169193	CCDC126	6.86194	7.77525	-0.913315	Up in Control
ENSG00000110315	RNF141	7.21443	8.10947	-0.895045	Up in Control
ENSG00000079459	FDFT1	6.59389	7.48844	-0.894544	Up in Control
ENSG00000101773	RBBP8	6.36771	5.47383	0.89388	Up in RSV
ENSG00000059378	PARP12	6.74257	5.84929	0.893281	Up in RSV
ENSG00000158156	XKR8	5.84606	6.73655	-0.89049	Up in Control
ENSG00000185745	IFIT1	8.60295	7.71421	0.888732	Up in RSV
ENSG00000140575	IQGAP1	9.13018	10.0188	-0.888608	Up in Control
ENSG00000137628	DDX60	6.91794	6.0343	0.883643	Up in RSV
ENSG00000119922	IFIT2	11.4009	10.5219	0.878937	Up in RSV
ENSG00000100300	TSPO	10.2246	11.1007	-0.876081	Up in Control
ENSG00000198938	MT-CO3	6.894	7.76664	-0.872637	Up in Control
ENSG00000100034	PPM1F	6.88848	7.76028	-0.871798	Up in Control
ENSG00000130429	ARPC1B	6.26535	7.13391	-0.868553	Up in Control
ENSG00000111335	OAS2	7.03513	6.16972	0.865403	Up in RSV
ENSG00000119705	SLIRP	6.75165	5.89305	0.858591	Up in RSV
ENSG00000100664	EIF5	7.62166	8.47749	-0.85583	Up in Control
ENSG00000124214	STAU1	6.17428	7.02494	-0.850663	Up in Control
ENSG00000129667	RHBDF2	8.66812	7.81974	0.848379	Up in RSV
ENSG00000197063	MAFG	7.19783	8.04447	-0.846639	Up in Control
ENSG00000075568	TMEM131	6.97932	6.14384	0.835478	Up in RSV
ENSG00000129625	REEP5	6.31252	7.1453	-0.832778	Up in Control
ENSG00000243147	MRPL33	7.43943	6.60741	0.832028	Up in RSV
ENSG00000103381	CPPED1	8.72294	9.55415	-0.831209	Up in Control
ENSG00000153561	RMND5A	6.81592	7.64519	-0.829277	Up in Control
ENSG00000165280	VCP	6.34311	7.16986	-0.826741	Up in Control
ENSG00000116337	AMPD2	6.33304	7.15424	-0.821202	Up in Control
ENSG00000010030	ETV7	6.64839	5.82752	0.820866	Up in RSV
ENSG00000144642	RBMS3	6.17604	5.35552	0.820519	Up in RSV
ENSG00000163848	ZNF148	7.35077	8.17088	-0.820103	Up in Control
ENSG00000196141	SPATS2L	6.87266	6.05331	0.819343	Up in RSV
ENSG00000186470	BTN3A2	8.39744	7.58129	0.816149	Up in RSV
ENSG00000166902	MRPL16	6.63148	5.81544	0.816042	Up in RSV
ENSG00000165943	MOAP1	6.08986	6.8948	-0.804934	Up in Control
ENSG00000160593	JAML	10.0219	10.8249	-0.802971	Up in Control
ENSG00000175550	DRAP1	7.75756	6.96296	0.794597	Up in RSV
ENSG00000157540	DYRK1A	5.95261	6.74484	-0.792221	Up in Control
ENSG00000136514	RTP4	6.53573	5.75058	0.785149	Up in RSV
ENSG00000163931	TKT	9.60384	10.3875	-0.783652	Up in Control
ENSG00000170448	NFXL1	6.39546	5.6163	0.779153	Up in RSV
ENSG00000157601	MX1	8.0479	7.26891	0.778997	Up in RSV
ENSG00000187391	MAGI2	6.13243	5.35552	0.776904	Up in RSV
ENSG00000178567	EPM2AIP1	6.10835	6.87894	-0.770582	Up in Control
ENSG00000106780	MEGF9	9.39979	10.1676	-0.767854	Up in Control
ENSG00000146729	NIPSNAP2	6.57355	5.80707	0.766483	Up in RSV
ENSG00000114030	KPNA1	6.37858	7.14471	-0.766136	Up in Control
ENSG00000204160	ZDHHC18	9.84052	10.6062	-0.7657	Up in Control
ENSG00000196072	BLOC1S2	6.46525	7.22437	-0.759124	Up in Control
ENSG00000270972	NA	7.01782	6.26067	0.757151	Up in RSV
ENSG00000196415	PRTN3	7.21291	6.45686	0.756042	Up in RSV
ENSG00000160991	ORAI2	7.44219	8.19305	-0.750864	Up in Control
ENSG00000119397	CNTRL	7.13406	6.38421	0.749847	Up in RSV
ENSG00000205413	SAMD9	8.37848	7.62967	0.748801	Up in RSV
ENSG00000137965	IFI44	8.48387	7.73592	0.74795	Up in RSV
ENSG00000197579	TOPORS	6.0766	6.81858	-0.741979	Up in Control
ENSG00000102897	LYRM1	6.93536	6.1957	0.739665	Up in RSV
ENSG00000204642	HLA-F	8.8125	8.07471	0.737798	Up in RSV
ENSG00000143891	GALM	6.51344	5.77813	0.735315	Up in RSV
ENSG00000288853	NA	6.85829	6.131	0.727285	Up in RSV
ENSG00000106415	GLCCI1	6.55105	7.27605	-0.724998	Up in Control
ENSG00000186591	UBE2H	7.52823	8.25214	-0.723919	Up in Control
ENSG00000143889	HNRNPLL	6.85728	6.13512	0.722166	Up in RSV
ENSG00000009335	UBE3C	6.05455	6.77555	-0.721001	Up in Control
ENSG00000019582	CD74	8.68077	7.9604	0.720367	Up in RSV
ENSG00000168062	BATF2	6.35714	5.63882	0.718317	Up in RSV
ENSG00000108107	RPL28	9.74053	9.02381	0.716716	Up in RSV
ENSG00000138463	SLC49A4	5.98356	6.69762	-0.714056	Up in Control
ENSG00000167460	TPM4	6.78771	7.49873	-0.711016	Up in Control
ENSG00000177409	SAMD9L	9.50852	8.80019	0.708331	Up in RSV
ENSG00000266412	NCOA4	8.58444	9.29201	-0.707569	Up in Control
ENSG00000115271	GCA	11.0406	11.7459	-0.705208	Up in Control
ENSG00000163634	THOC7	7.24652	6.546	0.700519	Up in RSV
ENSG00000026950	BTN3A1	9.26723	8.56803	0.699201	Up in RSV
ENSG00000221963	APOL6	8.41494	7.71633	0.698612	Up in RSV
ENSG00000147162	OGT	6.02344	6.71991	-0.696469	Up in Control
ENSG00000155111	CDK19	6.16346	6.8593	-0.695838	Up in Control
ENSG00000185507	IRF7	8.54646	7.85535	0.691104	Up in RSV
ENSG00000163220	S100A9	15.0211	15.7041	-0.682923	Up in Control
ENSG00000085274	MYNN	6.12735	5.44973	0.677618	Up in RSV
ENSG00000116062	MSH6	5.58	6.25567	-0.675671	Up in Control
ENSG00000159314	ARHGAP27	8.26957	8.94307	-0.673498	Up in Control
ENSG00000134321	RSAD2	8.23348	7.56642	0.667066	Up in RSV
ENSG00000137200	CMTR1	6.50094	5.83666	0.664281	Up in RSV
ENSG00000116688	MFN2	7.85094	7.1901	0.660841	Up in RSV
ENSG00000136874	STX17	6.58584	5.92683	0.659012	Up in RSV
ENSG00000100342	APOL1	6.65744	5.99909	0.658346	Up in RSV
ENSG00000134215	VAV3	5.95261	6.60544	-0.652823	Up in Control
ENSG00000142867	BCL10	6.16419	6.81317	-0.648974	Up in Control
ENSG00000159216	RUNX1	7.15245	6.50623	0.646227	Up in RSV
ENSG00000226479	TMEM185B	7.01261	7.65775	-0.645137	Up in Control
ENSG00000161542	PRPSAP1	6.26411	5.62228	0.64184	Up in RSV
ENSG00000110852	CLEC2B	7.34688	6.70775	0.639124	Up in RSV
ENSG00000104974	LILRA1	6.52452	7.16034	-0.635823	Up in Control
ENSG00000165650	PDZD8	6.5695	7.20197	-0.632465	Up in Control
ENSG00000172123	SLFN12	6.38635	5.76274	0.623605	Up in RSV
ENSG00000175857	GAPT	6.67741	6.05438	0.623029	Up in RSV
ENSG00000198886	MT-ND4	9.11051	9.72922	-0.618713	Up in Control
ENSG00000143614	GATAD2B	7.08006	7.69697	-0.616904	Up in Control
ENSG00000112297	CRYBG1	7.36136	6.75217	0.609194	Up in RSV
ENSG00000111837	MAK	6.73137	7.33916	-0.607791	Up in Control
ENSG00000164332	UBLCP1	6.57586	7.18074	-0.604883	Up in Control
ENSG00000119471	HSDL2	6.89127	7.4927	-0.601433	Up in Control
ENSG00000126214	KLC1	6.43808	7.03608	-0.598003	Up in Control
ENSG00000156103	MMP16	5.94303	5.35552	0.587505	Up in RSV
ENSG00000148730	EIF4EBP2	7.44641	8.03258	-0.586166	Up in Control
ENSG00000173926	MARCHF3	6.43573	5.84991	0.585818	Up in RSV
ENSG00000085449	WDFY1	6.43259	5.8546	0.57799	Up in RSV
ENSG00000151948	GLT1D1	7.61624	8.19356	-0.577322	Up in Control
ENSG00000136147	PHF11	7.13093	6.57776	0.553171	Up in RSV
ENSG00000197006	METTL9	7.46933	8.01742	-0.548086	Up in Control
ENSG00000145833	DDX46	7.5778	8.12119	-0.543381	Up in Control
ENSG00000122643	NT5C3A	8.94664	8.40801	0.538634	Up in RSV
ENSG00000203666	EFCAB2	6.39755	5.86371	0.533849	Up in RSV
ENSG00000126653	NSRP1	6.54431	6.01068	0.533629	Up in RSV
ENSG00000111331	OAS3	6.84626	6.3218	0.524462	Up in RSV
ENSG00000149932	TMEM219	6.08152	5.5575	0.524024	Up in RSV
ENSG00000229474	PATL2	6.79091	6.26766	0.523251	Up in RSV
ENSG00000101849	TBL1X	6.02344	6.54323	-0.519794	Up in Control
ENSG00000137752	CASP1	7.99959	7.48099	0.518601	Up in RSV
ENSG00000115267	IFIH1	7.16139	6.64569	0.515691	Up in RSV
ENSG00000108679	LGALS3BP	5.94798	5.43684	0.511136	Up in RSV
ENSG00000164054	SHISA5	8.88828	8.38196	0.506316	Up in RSV
ENSG00000213722	DDAH2	7.65986	7.15856	0.501293	Up in RSV
ENSG00000138279	ANXA7	5.88206	6.38332	-0.501264	Up in Control
ENSG00000135932	CAB39	7.09819	7.59881	-0.500622	Up in Control
ENSG00000182095	TNRC18	6.9938	7.48815	-0.494343	Up in Control
ENSG00000130303	BST2	7.46828	6.98066	0.487622	Up in RSV
ENSG00000131355	ADGRE3	6.75993	7.24677	-0.486844	Up in Control
ENSG00000136560	TANK	7.42066	6.93903	0.481628	Up in RSV
ENSG00000288838	NA	6.58006	6.10266	0.4774	Up in RSV
ENSG00000145734	BDP1	6.48152	6.9572	-0.475679	Up in Control
ENSG00000125447	GGA3	6.08152	5.60589	0.475631	Up in RSV
ENSG00000154451	GBP5	8.06803	7.59386	0.474164	Up in RSV
ENSG00000104915	STX10	7.37336	6.90869	0.464675	Up in RSV
ENSG00000156587	UBE2L6	8.578	8.11591	0.462085	Up in RSV
ENSG00000134326	CMPK2	7.14858	6.68687	0.461711	Up in RSV
ENSG00000164758	MED30	6.44248	5.99918	0.443294	Up in RSV
ENSG00000163568	AIM2	7.76061	7.32718	0.433424	Up in RSV
ENSG00000140464	PML	6.4501	6.02652	0.423574	Up in RSV
ENSG00000131323	TRAF3	6.59734	6.17602	0.42132	Up in RSV
ENSG00000120217	CD274	6.15885	5.7462	0.412644	Up in RSV
ENSG00000067560	RHOA	8.50651	8.91331	-0.406804	Up in Control
ENSG00000101347	SAMHD1	7.90205	7.50222	0.399824	Up in RSV
ENSG00000079263	SP140	6.41152	6.01311	0.398409	Up in RSV
ENSG00000175582	RAB6A	5.93773	6.33123	-0.393502	Up in Control
ENSG00000182179	UBA7	7.38961	7.01159	0.378026	Up in RSV
ENSG00000162191	UBXN1	6.79796	6.42086	0.377105	Up in RSV
ENSG00000112343	TRIM38	8.03175	7.67043	0.361319	Up in RSV
ENSG00000197536	CARINH	7.15239	6.80677	0.345616	Up in RSV
ENSG00000165164	CFAP47	5.87608	5.53106	0.345026	Up in RSV
ENSG00000047621	FERRY3	6.27603	5.93295	0.343077	Up in RSV
ENSG00000142687	KIAA0319L	7.79539	7.46234	0.333046	Up in RSV
ENSG00000173221	GLRX	9.09273	8.76206	0.330674	Up in RSV
ENSG00000196358	NTNG2	6.30738	5.97849	0.328892	Up in RSV
ENSG00000121858	TNFSF10	9.39688	9.06835	0.328534	Up in RSV
ENSG00000117091	CD48	6.63971	6.31572	0.323985	Up in RSV
ENSG00000135114	OASL	7.0704	6.74935	0.321052	Up in RSV
ENSG00000240065	PSMB9	9.99275	9.6869	0.305848	Up in RSV
ENSG00000178935	ZNF552	5.79263	6.09723	-0.304598	Up in Control
ENSG00000132274	TRIM22	8.317	8.01422	0.302776	Up in RSV
ENSG00000173821	RNF213	9.58478	9.28766	0.297122	Up in RSV
ENSG00000130518	IQCN	6.06701	5.78739	0.279616	Up in RSV
ENSG00000300027	NA	5.96766	5.69197	0.275684	Up in RSV
ENSG00000086065	CHMP5	9.00978	8.7515	0.258274	Up in RSV
ENSG00000162654	GBP4	6.9759	6.7262	0.249702	Up in RSV
ENSG00000141664	ZCCHC2	8.24872	8.00217	0.246553	Up in RSV
ENSG00000128335	APOL2	8.07278	7.8283	0.244475	Up in RSV
ENSG00000172183	ISG20	8.06764	7.83227	0.235369	Up in RSV
ENSG00000163840	DTX3L	9.41554	9.1882	0.227339	Up in RSV
ENSG00000122729	ACO1	5.99728	5.77329	0.22399	Up in RSV
ENSG00000173193	PARP14	9.04797	8.82906	0.218911	Up in RSV
ENSG00000068079	IFI35	8.36296	8.16721	0.195753	Up in RSV
ENSG00000115415	STAT1	9.2094	9.01422	0.195186	Up in RSV
ENSG00000168961	LGALS9	6.19351	5.99936	0.194147	Up in RSV
ENSG00000291143	NA	6.12696	5.93295	0.194006	Up in RSV
ENSG00000158406	H4C8	6.02326	5.83666	0.186596	Up in RSV
ENSG00000066322	ELOVL1	6.70306	6.53633	0.166734	Up in RSV
ENSG00000123609	NMI	8.29998	8.13423	0.165752	Up in RSV
ENSG00000107798	LIPA	6.07657	5.93295	0.143613	Up in RSV
ENSG00000155313	USP25	6.58842	6.70049	-0.112068	Up in Control
ENSG00000152778	IFIT5	6.21849	6.11019	0.108302	Up in RSV
ENSG00000166750	SLFN5	7.28834	7.2022	0.0861371	Up in RSV
ENSG00000138646	HERC5	7.30302	7.22221	0.0808151	Up in RSV
ENSG00000117228	GBP1	6.39242	6.31989	0.0725329	Up in RSV
ENSG00000185722	ANKFY1	5.90287	5.83425	0.068629	Up in RSV
ENSG00000170581	STAT2	7.02238	7.08712	-0.0647458	Up in Control
ENSG00000138496	PARP9	8.96339	9.02416	-0.0607668	Up in Control
ENSG00000166889	PATL1	6.79701	6.7381	0.0589153	Up in RSV
ENSG00000013374	NUB1	7.7827	7.7298	0.0528998	Up in RSV
ENSG00000152558	TMEM123	9.82201	9.81307	0.00894493	Up in RSV

## Sheet: Fig. 3e
Gene_set_Control	Term	Overlap_Control	P-value_Control	Adjusted P-value_Control	Old P-value_Control	Old Adjusted P-value_Control	Odds Ratio_Control	Combined Score_Control	Genes_Control	Gene_set_RSV	Overlap_RSV	P-value_RSV	Adjusted P-value_RSV	Old P-value_RSV	Old Adjusted P-value_RSV	Odds Ratio_RSV	Combined Score_RSV	Genes_RSV	Category
GO_Biological_Process_2021	neutrophil degranulation (GO:0043312)	20/481	5.73711e-10	3.46205e-07	0	0	6.47055	137.686	MGAM;VCP;GCA;CAB39;CMTM6;PTAFR;SLC2A3;IQGAP1;PYGL;RHOA;CPPED1;ADGRG3;DNAJC3;ADGRE3;CLEC5A;QSOX1;RAB6A;S100A9;CD44;CD55	GO_Biological_Process_2021	3/481	0.662753	0.685466	0	0	0.881435	0.362581	BST2;PRTN3;CDK13	Neutrophil biology
GO_Biological_Process_2021	neutrophil activation involved in immune response (GO:0002283)	20/485	6.62407e-10	3.46205e-07	0	0	6.41356	135.552	MGAM;VCP;GCA;CAB39;CMTM6;PTAFR;SLC2A3;IQGAP1;PYGL;RHOA;CPPED1;ADGRG3;DNAJC3;ADGRE3;CLEC5A;QSOX1;RAB6A;S100A9;CD44;CD55	GO_Biological_Process_2021	3/485	0.668245	0.690539	0	0	0.87394	0.352286	BST2;PRTN3;CDK13	Immune signaling
GO_Biological_Process_2021	neutrophil mediated immunity (GO:0002446)	20/488	7.37129e-10	3.46205e-07	0	0	6.37147	133.981	MGAM;VCP;GCA;CAB39;CMTM6;PTAFR;SLC2A3;IQGAP1;PYGL;RHOA;CPPED1;ADGRG3;DNAJC3;ADGRE3;CLEC5A;QSOX1;RAB6A;S100A9;CD44;CD55	GO_Biological_Process_2021	3/488	0.672321	0.693534	0	0	0.8684	0.344771	BST2;PRTN3;CDK13	Neutrophil biology
GO_Biological_Process_2021	regulation of apoptotic process (GO:0042981)	17/742	4.29331e-05	0.0120986	0	0	3.37179	33.9063	VAV3;MOAP1;VCP;ACTN1;BCL10;TOPORS;RTN4;IGF1R;RHOB;DNAJC3;BCLAF1;CLEC5A;RPS6KA1;BNIP2;IL6ST;SGK1;CD44	GO_Biological_Process_2021	10/742	0.0374058	0.198877	0	0	1.99464	6.55425	ZBP1;CD74;TNFAIP8;DDAH2;STAT1;TNFSF10;CASP1;TMEM219;IFIT3;IFIT2	Cell death / apoptosis
GO_Biological_Process_2021	protein localization to lysosome (GO:0061462)	2028-04-01	5.40946e-05	0.0127032	0	0	22.6324	222.358	NCOA4;SORL1;RTN4;LAMTOR5	GO_Biological_Process_2021	2028-01-01	0.179821	0.302357	0	0	5.24656	9.00201	GGA3	Vesicle / trafficking
GO_Biological_Process_2021	regulation of cysteine-type endopeptidase activity involved in apoptotic process (GO:0043281)	1989-05-01	0.000555305	0.0711295	0	0	8.11412	60.8234	RPS6KA1;BCL10;CD44;PPM1F;LAMTOR5	GO_Biological_Process_2021	1989-02-01	0.13029	0.265585	0	0	3.26999	6.66421	CASP1;TNFSF10	Cell death / apoptosis
GO_Biological_Process_2021	negative regulation of gene expression (GO:0010629)	9/322	0.000741484	0.0750314	0	0	3.98416	28.7133	CXCL8;RNF139;MYADM;ANXA7;ZNF148;PARP9;N4BP1;GIGYF2;H3-3A	GO_Biological_Process_2021	5/322	0.0779845	0.224947	0	0	2.26642	5.7822	LGALS9;PARP14;RUNX1;RBMS3;PATL2	Other
GO_Biological_Process_2021	negative regulation of proteasomal protein catabolic process (GO:1901799)	2038-03-01	0.00287798	0.150866	0	0	11.5539	67.5982	USP25;OGT;N4BP1	GO_Biological_Process_2021	2038-01-01	0.235932	0.350028	0	0	3.82664	5.52648	UBXN1	Other
GO_Biological_Process_2021	regulation of primary metabolic process (GO:0080090)	5/130	0.00299804	0.150866	0	0	5.44138	31.6133	RXRA;IRS2;TBL1X;ADIPOR1;FDFT1	GO_Biological_Process_2021	1/130	0.602569	0.634936	0	0	1.09247	0.553394	PSMB9	Metabolism
GO_Biological_Process_2021	negative regulation of cellular amide metabolic process (GO:0034249)	1986-04-01	0.0040096	0.181773	0	0	6.60474	36.452	RNF139;SORL1;GIGYF2;RTN4	GO_Biological_Process_2021	1986-02-01	0.123229	0.259836	0	0	3.38729	7.09199	GGA3;PATL2	Metabolism
GO_Biological_Process_2021	protein localization to vacuole (GO:0072665)	2014-02-01	0.00479271	0.187581	0	0	22.3401	119.311	RTN4;LAMTOR5	GO_Biological_Process_2021	2014-01-01	0.0943311	0.236229	0	0	10.9044	25.7447	GBP1	Other
GO_Biological_Process_2021	negative regulation of DNA damage response, signal transduction by p53 class mediator (GO:0043518)	2014-02-01	0.00479271	0.187581	0	0	22.3401	119.311	DYRK1A;CD44	GO_Biological_Process_2021	2014-01-01	0.0943311	0.236229	0	0	10.9044	25.7447	CD74	DNA damage / repair
GO_Biological_Process_2021	intrinsic apoptotic signaling pathway in response to DNA damage (GO:0008630)	1951-03-01	0.00661852	0.202728	0	0	8.41922	42.2467	MSH6;MOAP1;TOPORS	GO_Biological_Process_2021	1951-01-01	0.303213	0.4074	0	0	2.82986	3.37692	PML	Cell death / apoptosis
GO_Biological_Process_2021	response to peptide hormone (GO:0043434)	1952-03-01	0.00698565	0.207183	0	0	8.24698	40.9372	EPM2AIP1;STAT2;OGT	GO_Biological_Process_2021	1952-01-01	0.308138	0.412127	0	0	2.77423	3.26584	STAT1	Other
GO_Biological_Process_2021	negative regulation of amyloid-beta formation (GO:1902430)	2017-02-01	0.00705805	0.207183	0	0	17.8694	88.5175	SORL1;RTN4	GO_Biological_Process_2021	2017-01-01	0.113365	0.248939	0	0	8.85848	19.2861	GGA3	Other
GO_Biological_Process_2021	intrinsic apoptotic signaling pathway (GO:0097193)	4/102	0.00731944	0.207536	0	0	5.52195	27.1526	MSH6;MOAP1;TOPORS;PPM1F	GO_Biological_Process_2021	1/102	0.514939	0.567493	0	0	1.39731	0.927406	PML	Cell death / apoptosis
GO_Biological_Process_2021	negative regulation of signal transduction by p53 class mediator (GO:1901797)	2018-02-01	0.00790147	0.210966	0	0	16.7517	81.09	DYRK1A;CD44	GO_Biological_Process_2021	2018-01-01	0.119622	0.255063	0	0	8.33697	17.7029	CD74	DNA damage / repair
GO_Biological_Process_2021	interleukin-6-mediated signaling pathway (GO:0070102)	2018-02-01	0.00790147	0.210966	0	0	16.7517	81.09	IL6ST;IL6R	GO_Biological_Process_2021	2018-01-01	0.119622	0.255063	0	0	8.33697	17.7029	STAT1	Other
GO_Biological_Process_2021	negative regulation of programmed cell death (GO:0043069)	8/381	0.00815752	0.210966	0	0	2.94181	14.1466	DNAJC3;CLEC5A;RPS6KA1;BNIP2;IL6ST;TOPORS;CD44;IGF1R	GO_Biological_Process_2021	4/381	0.281896	0.392188	0	0	1.5088	1.91047	CD74;TNFAIP8;DDAH2;IFIT3	Cell death / apoptosis
GO_Biological_Process_2021	positive regulation of intracellular signal transduction (GO:1902533)	10/546	0.00823502	0.210966	0	0	2.57383	12.3527	BCLAF1;IRS2;BCL10;IQGAP1;S100A9;LITAF;RHOA;RTN4;IGF1R;LAMTOR5	GO_Biological_Process_2021	13/546	0.000132598	0.00325141	0	0	3.68255	32.8785	CD74;SHISA5;IFIT5;IFI35;NMI;DDX60;OASL;BST2;TNFSF10;CASP1;LGALS9;TRIM38;TRIM22	Other
GO_Biological_Process_2021	maintenance of protein localization in organelle (GO:0072595)	2019-02-01	0.0087879	0.213485	0	0	15.7655	74.6399	HNRNPU;TOPORS	GO_Biological_Process_2021	2019-01-01	0.125834	0.259836	0	0	7.87341	16.32	PML	Other
GO_Biological_Process_2021	negative regulation of amyloid precursor protein catabolic process (GO:1902992)	2019-02-01	0.0087879	0.213485	0	0	15.7655	74.6399	SORL1;RTN4	GO_Biological_Process_2021	2019-01-01	0.125834	0.259836	0	0	7.87341	16.32	GGA3	Other
GO_Biological_Process_2021	protein targeting to lysosome (GO:0006622)	2020-02-01	0.00971665	0.22125	0	0	14.8889	68.9938	NCOA4;SORL1	GO_Biological_Process_2021	2020-01-01	0.132003	0.265585	0	0	7.45865	15.1033	GGA3	Vesicle / trafficking
GO_Biological_Process_2021	maintenance of protein location in nucleus (GO:0051457)	2020-02-01	0.00971665	0.22125	0	0	14.8889	68.9938	HNRNPU;TOPORS	GO_Biological_Process_2021	2020-01-01	0.132003	0.265585	0	0	7.45865	15.1033	PML	Other
GO_Biological_Process_2021	positive regulation of apoptotic signaling pathway (GO:2001235)	1959-03-01	0.00989264	0.22125	0	0	7.21356	33.2975	BCLAF1;BCL10;S100A9	GO_Biological_Process_2021	1959-02-01	0.0650692	0.213862	0	0	4.99861	13.6577	TNFSF10;PML	Cell death / apoptosis
GO_Biological_Process_2021	positive regulation of tyrosine phosphorylation of STAT protein (GO:0042531)	1959-03-01	0.00989264	0.22125	0	0	7.21356	33.2975	PARP9;IL6ST;IL6R	GO_Biological_Process_2021	1959-01-01	0.341658	0.4371	0	0	2.43855	2.61886	PARP14	Immune signaling
GO_Biological_Process_2021	regulation of cytoskeleton organization (GO:0051493)	4/112	0.0101023	0.222408	0	0	5.00812	23.0123	IQGAP1;S100A9;RHOA;RHOB	GO_Biological_Process_2021	1/112	0.548243	0.59309	0	0	1.27079	0.763789	BST2	Other
GO_Biological_Process_2021	negative regulation of apoptotic process (GO:0043066)	9/485	0.0110503	0.239537	0	0	2.59798	11.7047	DNAJC3;CLEC5A;RPS6KA1;BNIP2;IL6ST;TOPORS;CD44;IGF1R;LAMTOR5	GO_Biological_Process_2021	5/485	0.257649	0.368025	0	0	1.4843	2.01294	CD74;TNFAIP8;RNF213;DDAH2;IFIT3	Cell death / apoptosis
GO_Biological_Process_2021	regulation of cell migration (GO:0030334)	8/408	0.0119932	0.248978	0	0	2.73944	12.1177	ADGRG3;MYADM;SGK1;SORL1;RHOA;PPM1F;IGF1R;RHOB	GO_Biological_Process_2021	5/408	0.161884	0.293262	0	0	1.77492	3.23191	BST2;CD74;NTNG2;MAGI2;TMSB10	Other
GO_Biological_Process_2021	positive regulation of cysteine-type endopeptidase activity involved in apoptotic process (GO:0043280)	4/119	0.0124099	0.248978	0	0	4.70161	20.6366	VCP;BCL10;S100A9;PPM1F	GO_Biological_Process_2021	3/119	0.0520318	0.201175	0	0	3.69996	10.9367	TNFSF10;CASP1;LGALS9	Cell death / apoptosis
GO_Biological_Process_2021	negative regulation of NIK/NF-kappaB signaling (GO:1901223)	2024-02-01	0.0138414	0.248978	0	0	12.1794	52.1288	ADGRG3;ADIPOR1	GO_Biological_Process_2021	2024-02-01	0.0123053	0.103453	0	0	12.9738	57.0553	IFI35;NMI	Immune signaling
GO_Biological_Process_2021	regulation of viral genome replication (GO:0045069)	1967-03-01	0.0139597	0.248978	0	0	6.30931	26.9507	CXCL8;STAU1;N4BP1	GO_Biological_Process_2021	1967-12-01	4.03293e-14	5.27417e-12	0	0	33.4951	1033.05	IFIH1;BST2;ISG20;RSAD2;OAS1;OAS2;OAS3;MX1;IFIT5;ISG15;IFIT1;OASL	Pathogen defense
GO_Biological_Process_2021	regulation of tyrosine phosphorylation of STAT protein (GO:0042509)	1968-03-01	0.0145253	0.251133	0	0	6.21193	26.288	PARP9;IL6ST;IL6R	GO_Biological_Process_2021	1968-01-01	0.382396	0.469322	0	0	2.11002	2.02836	PARP14	Immune signaling
GO_Biological_Process_2021	protein targeting (GO:0006605)	4/125	0.0146362	0.251133	0	0	4.46711	18.8702	ZDHHC18;TSPO;SORL1;ZDHHC3	GO_Biological_Process_2021	2/125	0.220362	0.33684	0	0	2.30871	3.49188	RTP4;MFN2	Other
GO_Biological_Process_2021	negative regulation of macromolecule metabolic process (GO:0010605)	5/194	0.015592	0.251298	0	0	3.58712	14.926	CXCL8;MYADM;ANXA7;ZNF148;PARP9	GO_Biological_Process_2021	4/194	0.0486605	0.199559	0	0	3.02251	9.13672	LGALS9;PARP14;RUNX1;RBMS3	Metabolism
GO_Biological_Process_2021	regulation of programmed cell death (GO:0043067)	5/194	0.015592	0.251298	0	0	3.58712	14.926	MOAP1;VCP;ACTN1;SGK1;RTN4	GO_Biological_Process_2021	3/194	0.157469	0.290959	0	0	2.23856	4.13804	STAT1;CASP1;TMEM219	Cell death / apoptosis
GO_Biological_Process_2021	carbohydrate homeostasis (GO:0033500)	1970-03-01	0.015695	0.251298	0	0	6.02589	25.034	PYGL;ADIPOR1;IGF1R	GO_Biological_Process_2021	1970-01-01	0.391103	0.47653	0	0	2.04865	1.92324	OAS1	Other
GO_Biological_Process_2021	positive regulation of cellular protein localization (GO:1903829)	1971-03-01	0.0162992	0.25431	0	0	5.93697	24.4404	PARP9;RTN4;LAMTOR5	GO_Biological_Process_2021	1971-01-01	0.395411	0.478313	0	0	2.01929	1.87355	DTX3L	Other
GO_Biological_Process_2021	supramolecular fiber organization (GO:0097435)	7/351	0.0168434	0.25431	0	0	2.7757	11.3354	CLIP1;TPM4;ACTN1;SORL1;RHOA;H3-3A;RHOB	GO_Biological_Process_2021	2/351	0.711236	0.728568	0	0	0.804354	0.274085	GGA3;UBE2L6	Other
GO_Biological_Process_2021	cell morphogenesis involved in differentiation (GO:0000904)	1972-03-01	0.0169163	0.25431	0	0	5.85064	23.8675	ACTN1;RHOA;MEGF9	GO_Biological_Process_2021	1972-01-01	0.399688	0.480524	0	0	1.99074	1.82565	NTNG2	Other
GO_Biological_Process_2021	regulation of actin filament-based process (GO:0032970)	1973-03-01	0.0175463	0.25431	0	0	5.76676	23.3145	IQGAP1;RHOA;RHOB	GO_Biological_Process_2021	1973-01-01	0.403936	0.483655	0	0	1.963	1.77945	BST2	Other
GO_Biological_Process_2021	regulation of cell motility (GO:2000145)	4/133	0.0179761	0.25431	0	0	4.18838	16.8319	ADGRG3;SGK1;RHOA;RHOB	GO_Biological_Process_2021	1/133	0.61097	0.64092	0	0	1.06748	0.525954	TMSB10	Other
GO_Biological_Process_2021	positive regulation of peptidyl-tyrosine phosphorylation (GO:0050731)	4/134	0.0184241	0.25431	0	0	4.15595	16.5993	IL6ST;PARP9;IL6R;CD44	GO_Biological_Process_2021	2/134	0.243755	0.356697	0	0	2.15032	3.03537	CD74;PARP14	Kinase / MAPK signaling
GO_Biological_Process_2021	regulation of DNA damage response, signal transduction by p53 class mediator (GO:0043516)	2028-02-01	0.0185904	0.25431	0	0	10.3035	41.0607	DYRK1A;CD44	GO_Biological_Process_2021	2028-01-01	0.179821	0.302357	0	0	5.24656	9.00201	CD74	DNA damage / repair
GO_Biological_Process_2021	cellular response to interleukin-6 (GO:0071354)	2028-02-01	0.0185904	0.25431	0	0	10.3035	41.0607	IL6ST;IL6R	GO_Biological_Process_2021	2028-01-01	0.179821	0.302357	0	0	5.24656	9.00201	STAT1	Other
GO_Biological_Process_2021	protein localization to Golgi apparatus (GO:0034067)	2028-02-01	0.0185904	0.25431	0	0	10.3035	41.0607	RAB6A;SORL1	GO_Biological_Process_2021	2028-01-01	0.179821	0.302357	0	0	5.24656	9.00201	GBP5	Other
GO_Biological_Process_2021	positive regulation of lymphocyte proliferation (GO:0050671)	1975-03-01	0.0188454	0.255319	0	0	5.60601	22.2642	VAV3;IRS2;IL6ST	GO_Biological_Process_2021	1975-02-01	0.0982409	0.24243	0	0	3.89987	9.049	CD274;CD74	Other
GO_Biological_Process_2021	proteasomal protein catabolic process (GO:0010498)	5/205	0.0193111	0.259136	0	0	3.38793	13.3724	VCP;RMND5A;RNF139;TBL1X;TOPORS	GO_Biological_Process_2021	3/205	0.176337	0.302357	0	0	2.11548	3.67111	UBXN1;PML;PSMB9	Other
GO_Biological_Process_2021	regulation of RNA splicing (GO:0043484)	1976-03-01	0.0195144	0.259237	0	0	5.52893	21.7652	TRA2B;DYRK1A;JMJD6	GO_Biological_Process_2021	1976-01-01	0.4165	0.490711	0	0	1.88419	1.6503	HNRNPLL	Other
GO_Biological_Process_2021	negative regulation of transferase activity (GO:0051348)	2029-02-01	0.0198705	0.259237	0	0	9.92142	38.8773	HNRNPU;IRS2	GO_Biological_Process_2021	2029-01-01	0.185612	0.308566	0	0	5.05893	8.51974	DTX3L	Other
GO_Biological_Process_2021	regulation of response to biotic stimulus (GO:0002831)	2029-02-01	0.0198705	0.259237	0	0	9.92142	38.8773	CD55;N4BP1	GO_Biological_Process_2021	2029-03-01	0.00109579	0.0163259	0	0	16.5828	113.033	HERC5;TRAF3;SAMHD1	Other
GO_Biological_Process_2021	neutrophil migration (GO:1990266)	1977-03-01	0.0201964	0.260212	0	0	5.45394	21.2827	CXCL8;JAML;S100A9	GO_Biological_Process_2021	1977-01-01	0.420629	0.492618	0	0	1.8593	1.61016	PRTN3	Neutrophil biology
GO_Biological_Process_2021	positive regulation of B cell proliferation (GO:0030890)	2030-02-01	0.0211865	0.260212	0	0	9.5666	36.8734	VAV3;IRS2	GO_Biological_Process_2021	2030-01-01	0.191361	0.313258	0	0	4.88424	8.07653	CD74	Other
GO_Biological_Process_2021	cellular protein modification process (GO:0006464)	14/1025	0.0220893	0.260212	0	0	1.91821	7.31348	USP25;CDK19;DYRK1A;PPP2R5A;PARP9;PPM1F;F5;DNAJC3;UBLCP1;MAK;MKNK2;ST8SIA4;QSOX1;SGK1	GO_Biological_Process_2021	11/1025	0.108882	0.248361	0	0	1.57256	3.48714	HERC5;NUB1;UBA7;SHISA5;GLRX;UBE2L6;ISG15;CDK13;APOL1;PARP14;PSMB9	Other
GO_Biological_Process_2021	protein localization to organelle (GO:0033365)	4/142	0.0222588	0.260212	0	0	3.91344	14.8907	PACSIN2;RAB6A;SORL1;TOPORS	GO_Biological_Process_2021	4/142	0.0181917	0.140866	0	0	4.17243	16.718	GBP5;OTOF;ISG15;GBP1	Other
GO_Biological_Process_2021	regulation of NIK/NF-kappaB signaling (GO:1901222)	1980-03-01	0.0223206	0.260212	0	0	5.24066	19.9263	ADGRG3;ADIPOR1;RHOA	GO_Biological_Process_2021	1980-03-01	0.0189919	0.145153	0	0	5.58498	22.1374	IFI35;LGALS9;NMI	Immune signaling
GO_Biological_Process_2021	negative regulation of proteasomal ubiquitin-dependent protein catabolic process (GO:0032435)	2031-02-01	0.0225377	0.260212	0	0	9.23625	35.0291	OGT;N4BP1	GO_Biological_Process_2021	2031-01-01	0.197071	0.31749	0	0	4.72119	7.66812	UBXN1	Ubiquitin / protein degradation
GO_Biological_Process_2021	negative regulation of response to DNA damage stimulus (GO:2001021)	2031-02-01	0.0225377	0.260212	0	0	9.23625	35.0291	DYRK1A;CD44	GO_Biological_Process_2021	2031-01-01	0.197071	0.31749	0	0	4.72119	7.66812	CD74	DNA damage / repair
GO_Biological_Process_2021	positive regulation of RNA splicing (GO:0033120)	2031-02-01	0.0225377	0.260212	0	0	9.23625	35.0291	TRA2B;DYRK1A	GO_Biological_Process_2021	2031-01-01	0.197071	0.31749	0	0	4.72119	7.66812	HNRNPLL	Other
GO_Biological_Process_2021	negative regulation of multicellular organismal process (GO:0051241)	5/214	0.0227553	0.260212	0	0	3.24055	12.2589	TLE3;RGS2;CHSY1;ADIPOR1;N4BP1	GO_Biological_Process_2021	1/214	0.781766	0.791177	0	0	0.65882	0.162201	NR1H2	Other
GO_Biological_Process_2021	receptor-mediated endocytosis (GO:0006898)	4/143	0.0227698	0.260212	0	0	3.88509	14.6946	CXCL8;FCHO2;ARHGAP27;SORL1	GO_Biological_Process_2021	2/143	0.267248	0.377416	0	0	2.01214	2.65518	MX1;APOL1	Vesicle / trafficking
GO_Biological_Process_2021	regulation of cell morphogenesis (GO:0022604)	2032-02-01	0.0239237	0.260212	0	0	8.92793	33.3269	PDZD8;CD44	GO_Biological_Process_2021	2032-01-01	0.20274	0.321165	0	0	4.56866	7.29081	NTNG2	Other
GO_Biological_Process_2021	regulation of cell growth (GO:0001558)	5/217	0.0239864	0.260212	0	0	3.19421	11.9153	RPS6KA1;SGK1;S100A9;RTN4;H3-3A	GO_Biological_Process_2021	2/217	0.453683	0.524029	0	0	1.31464	1.03903	BST2;PML	Other
GO_Biological_Process_2021	positive regulation of transferase activity (GO:0051347)	4/148	0.0254319	0.260212	0	0	3.74924	13.7663	EPM2AIP1;SORL1;TOPORS;IGF1R	GO_Biological_Process_2021	2/148	0.280305	0.390436	0	0	1.94274	2.47093	CD74;DTX3L	Other
GO_Biological_Process_2021	regulation of amyloid-beta formation (GO:1902003)	2034-02-01	0.0267973	0.260212	0	0	8.36909	30.2915	SORL1;RTN4	GO_Biological_Process_2021	2034-01-01	0.21396	0.330487	0	0	4.29134	6.6171	GGA3	Other
GO_Biological_Process_2021	glucose homeostasis (GO:0042593)	1986-03-01	0.0269208	0.260212	0	0	4.86034	17.5694	PYGL;ADIPOR1;IGF1R	GO_Biological_Process_2021	1986-01-01	0.456512	0.524721	0	0	1.66168	1.30299	OAS1	Metabolism
GO_Biological_Process_2021	negative regulation of translation (GO:0017148)	1990-03-01	0.0302475	0.260212	0	0	4.63594	16.2181	RNF139;EIF4EBP2;GIGYF2	GO_Biological_Process_2021	1990-01-01	0.471743	0.534915	0	0	1.58668	1.1921	PATL2	Other
GO_Biological_Process_2021	regulation of mRNA splicing, via spliceosome (GO:0048024)	1990-03-01	0.0302475	0.260212	0	0	4.63594	16.2181	TRA2B;HNRNPU;JMJD6	GO_Biological_Process_2021	1990-01-01	0.471743	0.534915	0	0	1.58668	1.1921	NSRP1	Other
GO_Biological_Process_2021	apoptotic process (GO:0006915)	5/231	0.0302966	0.260212	0	0	2.9942	10.4699	BCLAF1;BNIP2;OGT;RTN4;RHOB	GO_Biological_Process_2021	3/231	0.223122	0.340174	0	0	1.87176	2.80771	MX1;CASP1;IFIT2	Cell death / apoptosis
GO_Biological_Process_2021	regulation of actin cytoskeleton organization (GO:0032956)	1991-03-01	0.0311115	0.260212	0	0	4.58302	15.9039	IQGAP1;RHOA;RHOB	GO_Biological_Process_2021	1991-01-01	0.475484	0.538638	0	0	1.56897	1.16641	BST2	Other
GO_Biological_Process_2021	response to lipopolysaccharide (GO:0032496)	4/159	0.0319255	0.260212	0	0	3.48122	11.9905	CXCL8;BCL10;S100A9;RHOA	GO_Biological_Process_2021	4/159	0.0262412	0.184084	0	0	3.71161	13.5118	CD274;CASP1;LGALS9;CHMP5	Other
GO_Biological_Process_2021	negative regulation of ubiquitin-dependent protein catabolic process (GO:2000059)	2038-02-01	0.0329354	0.260212	0	0	7.43769	25.3864	OGT;N4BP1	GO_Biological_Process_2021	2038-02-01	0.0294	0.191784	0	0	7.92286	27.942	UBXN1;PML	Ubiquitin / protein degradation
GO_Biological_Process_2021	protein phosphorylation (GO:0006468)	8/496	0.0336757	0.260212	0	0	2.23528	7.57979	CDK19;CAB39;MAK;MKNK2;RPS6KA1;DYRK1A;SGK1;IGF1R	GO_Biological_Process_2021	1/496	0.971374	0.971374	0	0	0.279423	0.00811554	CDK13	Kinase / MAPK signaling
GO_Biological_Process_2021	regulation of kinase activity (GO:0043549)	1994-03-01	0.0337807	0.260212	0	0	4.43126	15.0125	HNRNPU;IRS2;IGF1R	GO_Biological_Process_2021	1994-01-01	0.48655	0.544362	0	0	1.51813	1.09368	CD74	Kinase / MAPK signaling
GO_Biological_Process_2021	protein maturation (GO:0051604)	1997-03-01	0.0365653	0.260212	0	0	4.28919	14.1914	ADAM19;OGT;SORL1	GO_Biological_Process_2021	1997-01-01	0.497384	0.553851	0	0	1.47046	1.02696	MMP16	Other
GO_Biological_Process_2021	positive regulation of cold-induced thermogenesis (GO:0120162)	1997-03-01	0.0365653	0.260212	0	0	4.28919	14.1914	ADIPOR1;OGT;IGF1R	GO_Biological_Process_2021	1997-01-01	0.497384	0.553851	0	0	1.47046	1.02696	MFN2	Other
GO_Biological_Process_2021	positive regulation of CD4-positive, alpha-beta T cell proliferation (GO:2000563)	2026-05-01	0.0369451	0.260212	0	0	33.2987	109.83	CD55	GO_Biological_Process_2021	2026-05-01	0.0347597	0.191784	0	0	35.4554	119.105	LGALS9	Other
GO_Biological_Process_2021	positive regulation of toll-like receptor 9 signaling pathway (GO:0034165)	2026-05-01	0.0369451	0.260212	0	0	33.2987	109.83	RTN4	GO_Biological_Process_2021	2026-05-01	0.0347597	0.191784	0	0	35.4554	119.105	RSAD2	Immune signaling
GO_Biological_Process_2021	positive regulation of nucleic acid-templated transcription (GO:1903508)	8/511	0.0390491	0.260212	0	0	2.16694	7.02725	RXRA;RPS6KA1;DYRK1A;TBL1X;BCL10;PARP9;ETS2;JMJD6	GO_Biological_Process_2021	8/511	0.0285507	0.191784	0	0	2.31465	8.23108	CD74;MED30;DTX3L;STAT1;NR1H2;IRF7;PML;RUNX1	Other
GO_Biological_Process_2021	positive regulation of I-kappaB kinase/NF-kappaB signaling (GO:0043123)	4/171	0.0400235	0.260212	0	0	3.2291	10.3922	BCL10;LITAF;RHOA;LAMTOR5	GO_Biological_Process_2021	9/171	3.52181e-06	0.00015943	0	0	8.28998	104.093	BST2;CD74;SHISA5;IFIT5;TNFSF10;CASP1;LGALS9;TRIM38;TRIM22	Immune signaling
GO_Biological_Process_2021	intracellular protein transport (GO:0006886)	6/336	0.0413159	0.260212	0	0	2.46465	7.85361	RAB32;XPO6;ARFGAP3;RAB6A;SORL1;RPGR	GO_Biological_Process_2021	4/336	0.213182	0.330487	0	0	1.71726	2.65421	CD74;GGA3;STX17;STX10	Vesicle / trafficking
GO_Biological_Process_2021	regulation of proteasomal ubiquitin-dependent protein catabolic process (GO:0032434)	3/102	0.04146	0.260212	0	0	4.07153	12.9598	VCP;OGT;N4BP1	GO_Biological_Process_2021	2/102	0.16186	0.293262	0	0	2.84302	5.17721	NUB1;UBXN1	Ubiquitin / protein degradation
GO_Biological_Process_2021	negative regulation of ERAD pathway (GO:1904293)	2026-06-01	0.0441698	0.260212	0	0	26.6376	83.1016	USP25	GO_Biological_Process_2021	2026-06-01	0.0415663	0.198877	0	0	28.3629	90.2071	UBXN1	Other
GO_Biological_Process_2021	neutrophil extravasation (GO:0072672)	2026-06-01	0.0441698	0.260212	0	0	26.6376	83.1016	JAML	GO_Biological_Process_2021	2026-06-01	0.0415663	0.198877	0	0	28.3629	90.2071	PRTN3	Neutrophil biology
GO_Biological_Process_2021	protein ubiquitination (GO:0016567)	8/525	0.0445588	0.260212	0	0	2.10674	6.55394	UBE2H;VCP;RMND5A;UBE3C;RNF139;BCL10;RNF141;TOPORS	GO_Biological_Process_2021	10/525	0.00411014	0.044382	0	0	2.86726	15.7536	HERC5;NUB1;RNF213;DTX3L;UBE2L6;ISG15;TRIM38;MARCHF3;TRIM22;PSMB9	Ubiquitin / protein degradation
GO_Biological_Process_2021	regulation of translation (GO:0006417)	4/178	0.0452399	0.260212	0	0	3.09809	9.59101	EIF5;RNF139;RPS6KA1;GIGYF2	GO_Biological_Process_2021	1/178	0.717751	0.734603	0	0	0.79427	0.263405	PATL2	Other
GO_Biological_Process_2021	regulation of B cell proliferation (GO:0030888)	2046-02-01	0.046652	0.260212	0	0	6.08292	18.6444	VAV3;IRS2	GO_Biological_Process_2021	2046-01-01	0.278062	0.387771	0	0	3.14508	4.02542	CD74	Other
GO_Biological_Process_2021	regulation of protein localization to nucleus (GO:1900180)	2047-02-01	0.0484913	0.260212	0	0	5.94745	17.9992	PARP9;LAMTOR5	GO_Biological_Process_2021	2047-01-01	0.283163	0.39256	0	0	3.07655	3.88178	DTX3L	Other
GO_Biological_Process_2021	regulation of protein ubiquitination (GO:0031396)	3/109	0.0488368	0.260212	0	0	3.80131	11.4772	BCL10;OGT;N4BP1	GO_Biological_Process_2021	2/109	0.179385	0.302357	0	0	2.65609	4.56374	UBXN1;ISG15	Ubiquitin / protein degradation
GO_Biological_Process_2021	substrate adhesion-dependent cell spreading (GO:0034446)	2048-02-01	0.0503567	0.260212	0	0	5.81786	17.3874	RHOA;MEGF9	GO_Biological_Process_2021	2048-01-01	0.288229	0.396315	0	0	3.01094	3.74561	NTNG2	Other
GO_Biological_Process_2021	ubiquitin-dependent protein catabolic process (GO:0006511)	6/354	0.0508932	0.260212	0	0	2.33501	6.95372	UBE2H;VCP;RMND5A;UBE3C;TBL1X;TOPORS	GO_Biological_Process_2021	7/354	0.0128873	0.107577	0	0	2.93742	12.7822	NUB1;RNF213;UBXN1;DTX3L;UBE2L6;PML;PSMB9	Ubiquitin / protein degradation
GO_Biological_Process_2021	Fc-epsilon receptor signaling pathway (GO:0038095)	3/111	0.0510548	0.260212	0	0	3.73054	11.0978	VAV3;MAP2K4;BCL10	GO_Biological_Process_2021	1/111	0.545017	0.590686	0	0	1.2824	0.778339	PSMB9	Other
GO_Biological_Process_2021	regulation by virus of viral protein levels in host cell (GO:0046719)	2026-07-01	0.0513407	0.260212	0	0	22.1969	65.9085	STAU1	GO_Biological_Process_2021	2026-07-02	0.00101261	0.0154785	0	0	57.1338	393.95	STAT1;IFIT1	Pathogen defense
GO_Biological_Process_2021	glomerular epithelial cell development (GO:0072310)	2026-07-01	0.0513407	0.260212	0	0	22.1969	65.9085	IQGAP1	GO_Biological_Process_2021	2026-07-01	0.0483253	0.198877	0	0	23.6345	71.6079	MAGI2	Other
GO_Biological_Process_2021	glomerular visceral epithelial cell development (GO:0072015)	2026-07-01	0.0513407	0.260212	0	0	22.1969	65.9085	IQGAP1	GO_Biological_Process_2021	2026-07-01	0.0483253	0.198877	0	0	23.6345	71.6079	MAGI2	Other
GO_Biological_Process_2021	ribose phosphate biosynthetic process (GO:0046390)	2026-07-01	0.0513407	0.260212	0	0	22.1969	65.9085	TKT	GO_Biological_Process_2021	2026-07-01	0.0483253	0.198877	0	0	23.6345	71.6079	PRPSAP1	Metabolism
GO_Biological_Process_2021	positive regulation of protein deubiquitination (GO:1903003)	2026-07-01	0.0513407	0.260212	0	0	22.1969	65.9085	VCP	GO_Biological_Process_2021	2026-07-01	0.0483253	0.198877	0	0	23.6345	71.6079	TANK	Ubiquitin / protein degradation
GO_Biological_Process_2021	Fc receptor signaling pathway (GO:0038093)	3/112	0.0521819	0.261053	0	0	3.69612	10.9147	VAV3;MAP2K4;BCL10	GO_Biological_Process_2021	1/112	0.548243	0.59309	0	0	1.27079	0.763789	PSMB9	Other
GO_Biological_Process_2021	cellular defense response (GO:0006968)	2049-02-01	0.0522476	0.261053	0	0	5.69379	16.8067	CLEC5A;ZNF148	GO_Biological_Process_2021	2049-01-01	0.293259	0.398575	0	0	2.94807	3.61639	LGALS3BP	Other
GO_Biological_Process_2021	cellular response to mechanical stimulus (GO:0071260)	2049-02-01	0.0522476	0.261053	0	0	5.69379	16.8067	MAP2K4;BCL10	GO_Biological_Process_2021	2049-01-01	0.293259	0.398575	0	0	2.94807	3.61639	CASP1	Other
GO_Biological_Process_2021	positive regulation of metabolic process (GO:0009893)	3/113	0.0533211	0.262276	0	0	3.66234	10.7359	ADIPOR1;OGT;IGF1R	GO_Biological_Process_2021	1/113	0.551445	0.594914	0	0	1.25937	0.749596	MFN2	Metabolism
GO_Biological_Process_2021	cellular response to molecule of bacterial origin (GO:0071219)	3/115	0.0556352	0.262276	0	0	3.59657	10.3903	CXCL8;BCL10;RHOA	GO_Biological_Process_2021	3/115	0.0478639	0.198877	0	0	3.83288	11.6496	CD274;CASP1;CHMP5	Pathogen defense
GO_Biological_Process_2021	positive regulation of protein metabolic process (GO:0051247)	3/115	0.0556352	0.262276	0	0	3.59657	10.3903	VCP;BCL10;SORL1	GO_Biological_Process_2021	1/115	0.557783	0.598461	0	0	1.23716	0.722232	NR1H2	Metabolism
GO_Biological_Process_2021	negative regulation of protein ubiquitination (GO:0031397)	1951-02-01	0.0561043	0.262276	0	0	5.46084	15.7302	OGT;N4BP1	GO_Biological_Process_2021	1951-03-01	0.0055788	0.0538217	0	0	8.97237	46.5557	UBXN1;DTX3L;ISG15	Ubiquitin / protein degradation
GO_Biological_Process_2021	regulation of protein localization to early endosome (GO:1902965)	2026-08-01	0.0584581	0.262276	0	0	19.0249	54.0202	SORL1	GO_Biological_Process_2021	2026-08-01	0.0550369	0.201175	0	0	20.2571	58.7407	DTX3L	Vesicle / trafficking
GO_Biological_Process_2021	somatic hypermutation of immunoglobulin genes (GO:0016446)	2026-08-01	0.0584581	0.262276	0	0	19.0249	54.0202	MSH6	GO_Biological_Process_2021	2026-08-01	0.0550369	0.201175	0	0	20.2571	58.7407	SAMHD1	Other
GO_Biological_Process_2021	positive regulation of protein localization to early endosome (GO:1902966)	2026-08-01	0.0584581	0.262276	0	0	19.0249	54.0202	SORL1	GO_Biological_Process_2021	2026-08-01	0.0550369	0.201175	0	0	20.2571	58.7407	DTX3L	Vesicle / trafficking
GO_Biological_Process_2021	positive regulation of protein localization to endosome (GO:1905668)	2026-08-01	0.0584581	0.262276	0	0	19.0249	54.0202	SORL1	GO_Biological_Process_2021	2026-08-01	0.0550369	0.201175	0	0	20.2571	58.7407	DTX3L	Vesicle / trafficking
GO_Biological_Process_2021	protein localization to membrane (GO:0072657)	4/195	0.0594146	0.262276	0	0	2.81991	7.96121	RAB32;FCHO2;MYADM;ZDHHC3	GO_Biological_Process_2021	1/195	0.75002	0.764306	0	0	0.724043	0.208275	MAGI2	Other
GO_Biological_Process_2021	positive regulation of B cell activation (GO:0050871)	1953-02-01	0.0600574	0.262276	0	0	5.24616	14.7546	VAV3;IRS2	GO_Biological_Process_2021	1953-01-01	0.313029	0.416781	0	0	2.72074	3.16003	CD74	Other
GO_Biological_Process_2021	cellular response to lipopolysaccharide (GO:0071222)	3/120	0.0616264	0.262276	0	0	3.442	9.59171	CXCL8;BCL10;RHOA	GO_Biological_Process_2021	3/120	0.0531004	0.201175	0	0	3.66815	10.7681	CD274;CASP1;CHMP5	Other
GO_Biological_Process_2021	regulation of alternative mRNA splicing, via spliceosome (GO:0000381)	1954-02-01	0.0620691	0.262276	0	0	5.14501	14.3006	TRA2B;HNRNPU	GO_Biological_Process_2021	1954-01-01	0.317885	0.418513	0	0	2.66927	3.05916	NSRP1	Other
GO_Biological_Process_2021	regulation of proteolysis (GO:0030162)	1954-02-01	0.0620691	0.262276	0	0	5.14501	14.3006	RNF139;OGT	GO_Biological_Process_2021	1954-01-01	0.317885	0.418513	0	0	2.66927	3.05916	TRAF3	Other
GO_Biological_Process_2021	regulation of cell population proliferation (GO:0042127)	10/764	0.0620894	0.262276	0	0	1.80902	5.02759	CXCL8;RNF139;STAT2;TSPO;IRS2;IL6ST;SGK1;IL6R;RHOA;IGF1R	GO_Biological_Process_2021	9/764	0.0913868	0.236229	0	0	1.72523	4.12787	STAT1;MAGI2;PRTN3;IFI35;NMI;CDK13;PML;IFIT3;RUNX1	Other
GO_Biological_Process_2021	regulation of signal transduction (GO:0009966)	4/198	0.0621355	0.262276	0	0	2.77588	7.71261	RGS2;OGT;ZDHHC3;CD55	GO_Biological_Process_2021	1/198	0.755321	0.769043	0	0	0.712908	0.200051	RUNX1	Other
GO_Biological_Process_2021	negative regulation of protein modification by small protein conjugation or removal (GO:1903321)	1955-02-01	0.0641034	0.262276	0	0	5.04768	13.8673	OGT;N4BP1	GO_Biological_Process_2021	1955-02-01	0.0575007	0.205149	0	0	5.37695	15.3564	UBXN1;ISG15	Other
GO_Biological_Process_2021	positive regulation of programmed cell death (GO:0043068)	5/286	0.0645816	0.262276	0	0	2.4014	6.57942	VAV3;MOAP1;BCLAF1;BCL10;RHOB	GO_Biological_Process_2021	4/286	0.143888	0.275545	0	0	2.02692	3.92962	ZBP1;TNFAIP8;TNFSF10;IFIT2	Cell death / apoptosis
GO_Biological_Process_2021	regulation of helicase activity (GO:0051095)	2026-09-01	0.0655225	0.262276	0	0	16.646	45.3663	MSH6	GO_Biological_Process_2021	2026-09-01	0.0617016	0.205149	0	0	17.7241	49.3695	IFIT1	Other
GO_Biological_Process_2021	positive regulation of chromatin binding (GO:0035563)	2026-09-01	0.0655225	0.262276	0	0	16.646	45.3663	PARP9	GO_Biological_Process_2021	2026-09-01	0.0617016	0.205149	0	0	17.7241	49.3695	DTX3L	Other
GO_Biological_Process_2021	positive regulation of membrane potential (GO:0045838)	2026-09-01	0.0655225	0.262276	0	0	16.646	45.3663	VCP	GO_Biological_Process_2021	2026-09-01	0.0617016	0.205149	0	0	17.7241	49.3695	GLRX	Other
GO_Biological_Process_2021	regulation of phosphorylation (GO:0042325)	3/125	0.0679056	0.266843	0	0	3.3001	8.87607	STAT2;BCL10;OGT	GO_Biological_Process_2021	1/125	0.588165	0.622545	0	0	1.13681	0.603359	PML	Kinase / MAPK signaling
GO_Biological_Process_2021	platelet degranulation (GO:0002576)	3/125	0.0679056	0.266843	0	0	3.3001	8.87607	ACTN1;QSOX1;F5	GO_Biological_Process_2021	2/125	0.220362	0.33684	0	0	2.30871	3.49188	LGALS3BP;SERPING1	Other
GO_Biological_Process_2021	protein K48-linked ubiquitination (GO:0070936)	1957-02-01	0.0682386	0.266843	0	0	4.86364	13.0576	UBE2H;TOPORS	GO_Biological_Process_2021	1957-01-01	0.332249	0.429261	0	0	2.52589	2.78321	DTX3L	Ubiquitin / protein degradation
GO_Biological_Process_2021	cellular response to cytokine stimulus (GO:0071345)	7/482	0.0713448	0.266843	0	0	1.99669	5.27172	CXCL8;STAT2;PTAFR;HNRNPU;IL6ST;IL6R;RHOA	GO_Biological_Process_2021	12/482	0.000160616	0.00378091	0	0	3.83751	33.5263	GBP5;MT2A;AIM2;OAS1;STAT1;CASP1;PRTN3;LGALS9;IFIT1;TANK;GBP1;GBP4	Immune signaling
GO_Biological_Process_2021	protein poly-ADP-ribosylation (GO:0070212)	2026-10-01	0.0725342	0.266843	0	0	14.7957	38.8194	PARP9	GO_Biological_Process_2021	2026-10-01	0.0683195	0.213862	0	0	15.754	42.2767	PARP14	Other
GO_Biological_Process_2021	pattern recognition receptor signaling pathway (GO:0002221)	1961-02-01	0.0767625	0.267319	0	0	4.53298	11.6363	BCL10;S100A9	GO_Biological_Process_2021	1961-01-01	0.350936	0.444619	0	0	2.35702	2.46816	TRAF3	Other
GO_Biological_Process_2021	positive regulation of interleukin-8 production (GO:0032757)	1961-02-01	0.0767625	0.267319	0	0	4.53298	11.6363	BCL10;LAMTOR5	GO_Biological_Process_2021	1961-02-01	0.0689721	0.215332	0	0	4.82868	12.9121	CD74;LGALS9	Other
GO_Biological_Process_2021	positive regulation of cysteine-type endopeptidase activity (GO:2001056)	1962-02-01	0.0789438	0.267319	0	0	4.45721	11.3169	BCL10;PPM1F	GO_Biological_Process_2021	1962-03-01	0.00957875	0.0841358	0	0	7.2955	33.911	AIM2;CASP1;TNFSF10	Other
GO_Biological_Process_2021	glucose metabolic process (GO:0006006)	1962-02-01	0.0789438	0.267319	0	0	4.45721	11.3169	PGK1;IRS2	GO_Biological_Process_2021	1962-02-01	0.0709518	0.219491	0	0	4.74796	12.5619	OAS1;GALM	Metabolism
GO_Biological_Process_2021	regulation of CD4-positive, alpha-beta T cell proliferation (GO:2000561)	2026-11-01	0.0794937	0.267319	0	0	13.3154	33.7157	CD55	GO_Biological_Process_2021	2026-11-02	0.00260345	0.0297501	0	0	31.7346	188.85	CD274;LGALS9	Other
GO_Biological_Process_2021	cell-cell junction maintenance (GO:0045217)	2026-11-01	0.0794937	0.267319	0	0	13.3154	33.7157	MYADM	GO_Biological_Process_2021	2026-11-01	0.0748912	0.219491	0	0	14.1779	36.745	PRTN3	Other
GO_Biological_Process_2021	regulation of ERAD pathway (GO:1904292)	2026-11-01	0.0794937	0.267319	0	0	13.3154	33.7157	USP25	GO_Biological_Process_2021	2026-11-01	0.0748912	0.219491	0	0	14.1779	36.745	UBXN1	Other
GO_Biological_Process_2021	regulation of toll-like receptor 9 signaling pathway (GO:0034163)	2026-11-01	0.0794937	0.267319	0	0	13.3154	33.7157	RTN4	GO_Biological_Process_2021	2026-11-01	0.0748912	0.219491	0	0	14.1779	36.745	RSAD2	Immune signaling
GO_Biological_Process_2021	interleukin-35-mediated signaling pathway (GO:0070757)	2026-11-01	0.0794937	0.267319	0	0	13.3154	33.7157	IL6ST	GO_Biological_Process_2021	2026-11-01	0.0748912	0.219491	0	0	14.1779	36.745	STAT1	Other
GO_Biological_Process_2021	phosphorylation (GO:0016310)	6/400	0.0811171	0.271574	0	0	2.05753	5.16823	CDK19;MAK;MKNK2;DYRK1A;PGK1;SGK1	GO_Biological_Process_2021	1/400	0.942655	0.943457	0	0	0.348371	0.020573	CDK13	Kinase / MAPK signaling
GO_Biological_Process_2021	amyloid fibril formation (GO:1990000)	1963-02-01	0.0811444	0.271574	0	0	4.38392	11.0103	SORL1;H3-3A	GO_Biological_Process_2021	1963-02-01	0.07295	0.219491	0	0	4.66989	12.2257	GGA3;UBE2L6	Other
GO_Biological_Process_2021	cellular response to lipid (GO:0071396)	4/219	0.0829744	0.273148	0	0	2.50207	6.22821	CXCL8;NCOA4;BCL10;RHOA	GO_Biological_Process_2021	3/219	0.201195	0.321165	0	0	1.97695	3.17	CD274;CASP1;CHMP5	Metabolism
GO_Biological_Process_2021	regulation of innate immune response (GO:0045088)	1964-02-01	0.0833639	0.273148	0	0	4.31299	10.7158	PARP9;N4BP1	GO_Biological_Process_2021	1964-04-01	0.00108362	0.0163259	0	0	9.63455	65.7794	GBP5;IFI35;NMI;SAMHD1	Immune signaling
GO_Biological_Process_2021	positive regulation of apoptotic process (GO:0043065)	5/310	0.084385	0.273148	0	0	2.20972	5.46324	VAV3;MOAP1;BCLAF1;BCL10;RHOB	GO_Biological_Process_2021	4/310	0.175972	0.302357	0	0	1.86566	3.24145	ZBP1;TNFAIP8;TNFSF10;IFIT2	Cell death / apoptosis
GO_Biological_Process_2021	protein mono-ADP-ribosylation (GO:0140289)	2026-12-01	0.0864013	0.273148	0	0	12.1043	29.6405	PARP9	GO_Biological_Process_2021	2026-12-02	0.00310974	0.0345299	0	0	28.5597	164.881	PARP14;PARP12	Other
GO_Biological_Process_2021	purine nucleotide biosynthetic process (GO:0006164)	2026-12-01	0.0864013	0.273148	0	0	12.1043	29.6405	AMPD2	GO_Biological_Process_2021	2026-12-01	0.0814168	0.224947	0	0	12.8883	32.3261	PRPSAP1	Metabolism
GO_Biological_Process_2021	negative regulation of complement activation (GO:0045916)	2026-12-01	0.0864013	0.273148	0	0	12.1043	29.6405	CD55	GO_Biological_Process_2021	2026-12-01	0.0814168	0.224947	0	0	12.8883	32.3261	SERPING1	Other
GO_Biological_Process_2021	regulation of chromatin binding (GO:0035561)	2026-12-01	0.0864013	0.273148	0	0	12.1043	29.6405	PARP9	GO_Biological_Process_2021	2026-12-01	0.0814168	0.224947	0	0	12.8883	32.3261	DTX3L	Other
GO_Biological_Process_2021	early endosome to Golgi transport (GO:0034498)	2026-12-01	0.0864013	0.273148	0	0	12.1043	29.6405	RAB6A	GO_Biological_Process_2021	2026-12-01	0.0814168	0.224947	0	0	12.8883	32.3261	STX10	Vesicle / trafficking
GO_Biological_Process_2021	glomerular visceral epithelial cell differentiation (GO:0072112)	2026-12-01	0.0864013	0.273148	0	0	12.1043	29.6405	IQGAP1	GO_Biological_Process_2021	2026-12-01	0.0814168	0.224947	0	0	12.8883	32.3261	MAGI2	Other
GO_Biological_Process_2021	regulation of I-kappaB kinase/NF-kappaB signaling (GO:0043122)	4/224	0.0883858	0.273148	0	0	2.44458	5.93066	BCL10;LITAF;RHOA;LAMTOR5	GO_Biological_Process_2021	12/224	6.49216e-08	4.49487e-06	0	0	8.62089	142.676	BST2;CD74;TRAF3;STAT1;SHISA5;IFIT5;TNFSF10;CASP1;LGALS9;TRIM38;TANK;TRIM22	Immune signaling
GO_Biological_Process_2021	interferon-gamma-mediated signaling pathway (GO:0060333)	1968-02-01	0.0924229	0.273148	0	0	4.05078	9.64644	PTAFR;CD44	GO_Biological_Process_2021	1968-12-01	4.86796e-14	5.72959e-12	0	0	32.8953	1008.36	MT2A;OAS1;OAS2;STAT1;OAS3;IRF7;TRIM38;HLA-F;GBP1;TRIM22;PML;OASL	Interferon signaling
GO_Biological_Process_2021	positive regulation of protein localization to nucleus (GO:1900182)	1968-02-01	0.0924229	0.273148	0	0	4.05078	9.64644	PARP9;LAMTOR5	GO_Biological_Process_2021	1968-01-01	0.382396	0.469322	0	0	2.11002	2.02836	DTX3L	Other
GO_Biological_Process_2021	negative regulation of intrinsic apoptotic signaling pathway in response to DNA damage by p53 class mediator (GO:1902166)	2013-01-01	0.0932573	0.273148	0	0	11.0951	26.3219	CD44	GO_Biological_Process_2021	2013-01-01	0.0878966	0.23196	0	0	11.8137	28.7261	CD74	Cell death / apoptosis
GO_Biological_Process_2021	cell part morphogenesis (GO:0032990)	2013-01-01	0.0932573	0.273148	0	0	11.0951	26.3219	PACSIN2	GO_Biological_Process_2021	2013-01-01	0.0878966	0.23196	0	0	11.8137	28.7261	SLIRP	Other
GO_Biological_Process_2021	positive regulation of CD4-positive, alpha-beta T cell activation (GO:2000516)	2013-01-01	0.0932573	0.273148	0	0	11.0951	26.3219	CD55	GO_Biological_Process_2021	2013-01-01	0.0878966	0.23196	0	0	11.8137	28.7261	LGALS9	Other
GO_Biological_Process_2021	lymphocyte mediated immunity (GO:0002449)	2013-01-01	0.0932573	0.273148	0	0	11.0951	26.3219	CD55	GO_Biological_Process_2021	2013-01-01	0.0878966	0.23196	0	0	11.8137	28.7261	BTN3A2	Other
GO_Biological_Process_2021	cellular protein metabolic process (GO:0044267)	6/417	0.0943771	0.273148	0	0	1.9707	4.65175	DNAJC3;USP25;ST8SIA4;EIF4EBP2;QSOX1;F5	GO_Biological_Process_2021	6/417	0.0751678	0.219535	0	0	2.10305	5.44277	MRPL51;UBA7;SHISA5;UBE2L6;APOL1;RPL28	Metabolism
GO_Biological_Process_2021	cytokine-mediated signaling pathway (GO:0019221)	8/621	0.0960142	0.273148	0	0	1.76798	4.14285	CXCL8;STAT2;PTAFR;IRS2;IL6ST;ADIPOR1;IL6R;CD44	GO_Biological_Process_2021	28/621	3.42553e-15	5.03981e-13	0	0	8.05038	268.138	IFIT5;IFI35;IFIT1;SAMHD1;IFIT3;IFIT2;OASL;MT2A;CASP1;GBP1;TRIM22;RSAD2;STAT1;MX1;ISG15;HLA-F;PML;PSMB9;ISG20;BST2;AIM2;OAS1;TRAF3;OAS2;OAS3;IRF7;PRTN3;TRIM38	Immune signaling
GO_Biological_Process_2021	cellular response to oxygen-containing compound (GO:1901701)	5/323	0.0963101	0.273148	0	0	2.11798	4.95646	VCP;CXCL8;BCL10;RHOA;LAMTOR5	GO_Biological_Process_2021	3/323	0.398736	0.480524	0	0	1.32738	1.22046	CD274;CASP1;CHMP5	Other
GO_Biological_Process_2021	establishment of protein localization to membrane (GO:0090150)	1970-02-01	0.0970555	0.273148	0	0	3.93124	9.16951	ZDHHC18;ZDHHC3	GO_Biological_Process_2021	1970-01-01	0.391103	0.47653	0	0	2.04865	1.92324	RTP4	Other
GO_Biological_Process_2021	positive regulation of cellular process (GO:0048522)	8/625	0.0986879	0.273148	0	0	1.75616	4.0669	BCLAF1;RPS6KA1;IRS2;IL6ST;S100A9;IL6R;H3-3A;IGF1R	GO_Biological_Process_2021	2/625	0.93753	0.939126	0	0	0.444265	0.0286579	PRTN3;CDK13	Other
GO_Biological_Process_2021	cell junction maintenance (GO:0034331)	2014-01-01	0.100062	0.273148	0	0	10.2411	23.5746	MYADM	GO_Biological_Process_2021	2014-01-01	0.0943311	0.236229	0	0	10.9044	25.7447	PRTN3	Other
GO_Biological_Process_2021	regulation of intrinsic apoptotic signaling pathway in response to DNA damage by p53 class mediator (GO:1902165)	2014-01-01	0.100062	0.273148	0	0	10.2411	23.5746	CD44	GO_Biological_Process_2021	2014-01-01	0.0943311	0.236229	0	0	10.9044	25.7447	CD74	Cell death / apoptosis
GO_Biological_Process_2021	regulation of response to interferon-gamma (GO:0060330)	2014-01-01	0.100062	0.273148	0	0	10.2411	23.5746	PARP9	GO_Biological_Process_2021	2014-01-01	0.0943311	0.236229	0	0	10.9044	25.7447	STAT1	Interferon signaling
GO_Biological_Process_2021	cytoskeleton-dependent cytokinesis (GO:0061640)	1972-02-01	0.101753	0.273148	0	0	3.81853	8.72614	RHOA;RHOB	GO_Biological_Process_2021	1972-01-01	0.399688	0.480524	0	0	1.99074	1.82565	SEPTIN6	Immune signaling
GO_Biological_Process_2021	response to cytokine (GO:0034097)	3/150	0.103306	0.273148	0	0	2.73539	6.20949	IL6ST;IL6R;RHOA	GO_Biological_Process_2021	10/150	1.11138e-07	6.88473e-06	0	0	10.7519	172.165	BST2;CD74;CD274;NUB1;STAT1;MX1;CASP1;ISG15;LGALS9;PML	Immune signaling
GO_Biological_Process_2021	endoplasmic reticulum organization (GO:0007029)	1973-02-01	0.104125	0.273148	0	0	3.76456	8.51605	REEP5;RTN4	GO_Biological_Process_2021	1973-01-01	0.403936	0.483655	0	0	1.963	1.77945	OTOF	Other
GO_Biological_Process_2021	response to molecule of bacterial origin (GO:0002237)	1973-02-01	0.104125	0.273148	0	0	3.76456	8.51605	CXCL8;S100A9	GO_Biological_Process_2021	1973-01-01	0.403936	0.483655	0	0	1.963	1.77945	LGALS9	Pathogen defense
GO_Biological_Process_2021	acute-phase response (GO:0006953)	2015-01-01	0.106817	0.273148	0	0	9.50911	21.2685	IL6R	GO_Biological_Process_2021	2015-01-01	0.100721	0.24243	0	0	10.125	23.241	APOL2	Other
GO_Biological_Process_2021	regulation of secretion (GO:0051046)	2015-01-01	0.106817	0.273148	0	0	9.50911	21.2685	SGK1	GO_Biological_Process_2021	2015-01-01	0.100721	0.24243	0	0	10.125	23.241	OAS2	Other
GO_Biological_Process_2021	interleukin-27-mediated signaling pathway (GO:0070106)	2015-01-01	0.106817	0.273148	0	0	9.50911	21.2685	IL6ST	GO_Biological_Process_2021	2015-05-01	4.60099e-08	3.61025e-06	0	0	72.9743	1232.86	OAS1;STAT1;OAS2;MX1;OASL	Other
GO_Biological_Process_2021	positive regulation of cytokine production (GO:0001819)	5/335	0.108039	0.275275	0	0	2.03971	4.53889	BCL10;IL6ST;IL6R;SORL1;LAMTOR5	GO_Biological_Process_2021	11/335	2.62082e-05	0.000907265	0	0	5.10173	53.8204	ZBP1;IFIH1;CD74;GBP5;CD274;BTN3A1;IRF7;ISG15;LGALS9;BTN3A2;RUNX1	Immune signaling
GO_Biological_Process_2021	membrane organization (GO:0061024)	4/242	0.109224	0.275409	0	0	2.25763	4.99919	GCA;FCHO2;MYADM;PACSIN2	GO_Biological_Process_2021	5/242	0.0286007	0.191784	0	0	3.04387	10.8189	RTP4;MX1;MFN2;OTOF;CHMP5	Other
GO_Biological_Process_2021	positive regulation of NF-kappaB transcription factor activity (GO:0051092)	3/155	0.111119	0.275409	0	0	2.64474	5.8109	BCL10;S100A9;LAMTOR5	GO_Biological_Process_2021	4/155	0.0241841	0.176799	0	0	3.8107	14.1837	AIM2;LGALS9;TRIM38;TRIM22	Immune signaling
GO_Biological_Process_2021	positive regulation of interleukin-6 production (GO:0032755)	1976-02-01	0.11133	0.275409	0	0	3.6114	7.92794	BCL10;IL6R	GO_Biological_Process_2021	1976-03-01	0.0165829	0.131879	0	0	5.8922	24.1544	IFIH1;CD74;LGALS9	Other
GO_Biological_Process_2021	B cell activation involved in immune response (GO:0002312)	2016-01-01	0.11352	0.275409	0	0	8.87472	19.3094	MSH6	GO_Biological_Process_2021	2016-01-01	0.107065	0.244886	0	0	9.44952	21.1132	GAPT	Immune signaling
GO_Biological_Process_2021	negative regulation of receptor signaling pathway via JAK-STAT (GO:0046426)	2016-01-01	0.11352	0.275409	0	0	8.87472	19.3094	ADIPOR1	GO_Biological_Process_2021	2016-01-01	0.107065	0.244886	0	0	9.44952	21.1132	PARP14	Immune signaling
GO_Biological_Process_2021	negative regulation of type I interferon-mediated signaling pathway (GO:0060339)	2016-01-01	0.11352	0.275409	0	0	8.87472	19.3094	STAT2	GO_Biological_Process_2021	2016-04-01	4.03345e-06	0.000175829	0	0	48.2895	599.799	OAS1;OAS3;ISG15;SAMHD1	Interferon signaling
GO_Biological_Process_2021	nucleotide catabolic process (GO:0009166)	2016-01-01	0.11352	0.275409	0	0	8.87472	19.3094	VCP	GO_Biological_Process_2021	2016-01-01	0.107065	0.244886	0	0	9.44952	21.1132	SAMHD1	Other
GO_Biological_Process_2021	positive regulation of alpha-beta T cell proliferation (GO:0046641)	2016-01-01	0.11352	0.275409	0	0	8.87472	19.3094	CD55	GO_Biological_Process_2021	2016-01-01	0.107065	0.244886	0	0	9.44952	21.1132	LGALS9	Other
GO_Biological_Process_2021	positive regulation of double-strand break repair via nonhomologous end joining (GO:2001034)	2016-01-01	0.11352	0.275409	0	0	8.87472	19.3094	PARP9	GO_Biological_Process_2021	2016-01-01	0.107065	0.244886	0	0	9.44952	21.1132	DTX3L	DNA damage / repair
GO_Biological_Process_2021	positive regulation of myeloid leukocyte cytokine production involved in immune response (GO:0061081)	2016-01-01	0.11352	0.275409	0	0	8.87472	19.3094	BCL10	GO_Biological_Process_2021	2016-01-01	0.107065	0.244886	0	0	9.44952	21.1132	CD74	Immune signaling
GO_Biological_Process_2021	T cell mediated immunity (GO:0002456)	2016-01-01	0.11352	0.275409	0	0	8.87472	19.3094	CD55	GO_Biological_Process_2021	2016-01-01	0.107065	0.244886	0	0	9.44952	21.1132	BTN3A2	Other
GO_Biological_Process_2021	cholesterol metabolic process (GO:0008203)	1977-02-01	0.11376	0.275409	0	0	3.56306	7.7449	RXRA;FDFT1	GO_Biological_Process_2021	1977-01-01	0.420629	0.492618	0	0	1.8593	1.61016	APOL2	Metabolism
GO_Biological_Process_2021	cellular response to growth factor stimulus (GO:0071363)	3/158	0.115912	0.279406	0	0	2.59315	5.58804	CXCL8;IQGAP1;CD44	GO_Biological_Process_2021	1/158	0.67446	0.693915	0	0	0.89636	0.353026	MAGI2	Other
GO_Biological_Process_2021	protein modification process (GO:0036211)	1978-02-01	0.116204	0.279406	0	0	3.516	7.56787	USP25;ST8SIA4	GO_Biological_Process_2021	1978-02-01	0.104903	0.244886	0	0	3.74536	8.44474	UBA7;UBE2L6	Other
GO_Biological_Process_2021	positive regulation of multicellular organismal process (GO:0051240)	5/345	0.118324	0.282681	0	0	1.9787	4.2232	ADIPOR1;OGT;SORL1;RTN4;IGF1R	GO_Biological_Process_2021	2/345	0.702249	0.720616	0	0	0.818676	0.289375	BTN3A1;MFN2	Other
GO_Biological_Process_2021	positive regulation of ubiquitin-dependent protein catabolic process (GO:2000060)	1979-02-01	0.118661	0.282681	0	0	3.47016	7.39659	VCP;RNF139	GO_Biological_Process_2021	1979-01-01	0.428801	0.500197	0	0	1.81145	1.53386	NUB1	Ubiquitin / protein degradation
GO_Biological_Process_2021	negative regulation of intrinsic apoptotic signaling pathway by p53 class mediator (GO:1902254)	2017-01-01	0.120174	0.282681	0	0	8.31963	17.6277	CD44	GO_Biological_Process_2021	2017-01-01	0.113365	0.248939	0	0	8.85848	19.2861	CD74	Cell death / apoptosis
GO_Biological_Process_2021	regulation of canonical Wnt signaling pathway (GO:0060828)	4/253	0.122949	0.286727	0	0	2.15668	4.52038	TLE3;VCP;GNAQ;TBL1X	GO_Biological_Process_2021	2/253	0.534598	0.583272	0	0	1.12402	0.703908	PSMB9;RBMS3	Wnt signaling
GO_Biological_Process_2021	activation of cysteine-type endopeptidase activity involved in apoptotic process (GO:0006919)	1981-02-01	0.123615	0.286727	0	0	3.38197	7.0703	VCP;S100A9	GO_Biological_Process_2021	1981-02-01	0.111684	0.248939	0	0	3.60259	7.89716	CASP1;TNFSF10	Cell death / apoptosis
GO_Biological_Process_2021	regulation of interleukin-8 production (GO:0032677)	1981-02-01	0.123615	0.286727	0	0	3.38197	7.0703	BCL10;LAMTOR5	GO_Biological_Process_2021	1981-02-01	0.111684	0.248939	0	0	3.60259	7.89716	CD74;LGALS9	Other
GO_Biological_Process_2021	cellular response to DNA damage stimulus (GO:0006974)	5/350	0.123635	0.286727	0	0	1.94953	4.07532	MSH6;VAV3;MOAP1;VCP;TOPORS	GO_Biological_Process_2021	7/350	0.0121697	0.103049	0	0	2.97228	13.1042	DTX3L;UBA7;RBBP8;IRF7;SAMHD1;TANK;PML	DNA damage / repair
GO_Biological_Process_2021	regulation of adaptive immune response (GO:0002819)	2018-01-01	0.126779	0.286727	0	0	7.82985	16.1711	IL6ST	GO_Biological_Process_2021	2018-01-01	0.119622	0.255063	0	0	8.33697	17.7029	IRF7	Immune signaling
GO_Biological_Process_2021	regulation of mitotic spindle assembly (GO:1901673)	2019-01-01	0.133334	0.292628	0	0	7.39448	14.8991	HNRNPU	GO_Biological_Process_2021	2019-01-01	0.125834	0.259836	0	0	7.87341	16.32	CHMP5	Cell cycle
GO_Biological_Process_2021	regulation of T cell cytokine production (GO:0002724)	2019-01-01	0.133334	0.292628	0	0	7.39448	14.8991	CD55	GO_Biological_Process_2021	2019-01-01	0.125834	0.259836	0	0	7.87341	16.32	HLA-F	Immune signaling
GO_Biological_Process_2021	positive regulation of neutrophil chemotaxis (GO:0090023)	2019-01-01	0.133334	0.292628	0	0	7.39448	14.8991	CXCL8	GO_Biological_Process_2021	2019-01-01	0.125834	0.259836	0	0	7.87341	16.32	CD74	Neutrophil biology
GO_Biological_Process_2021	regulation of Ras protein signal transduction (GO:0046578)	1986-02-01	0.136208	0.294962	0	0	3.17986	6.33927	IRS2;OGT	GO_Biological_Process_2021	1986-01-01	0.456512	0.524721	0	0	1.66168	1.30299	MFN2	Other
GO_Biological_Process_2021	protein targeting to membrane (GO:0006612)	1987-02-01	0.138761	0.294962	0	0	3.14229	6.20603	ZDHHC18;ZDHHC3	GO_Biological_Process_2021	1987-01-01	0.46036	0.527085	0	0	1.64228	1.27399	RTP4	Other
GO_Biological_Process_2021	adaptive immune response based on somatic recombination of immune receptors built from immunoglobulin superfamily domains (GO:0002460)	2020-01-01	0.13984	0.294962	0	0	7.00495	13.7805	CD55	GO_Biological_Process_2021	2020-01-01	0.132003	0.265585	0	0	7.45865	15.1033	BTN3A2	Immune signaling
GO_Biological_Process_2021	granulocyte differentiation (GO:0030851)	2020-01-01	0.13984	0.294962	0	0	7.00495	13.7805	RXRA	GO_Biological_Process_2021	2020-01-01	0.132003	0.265585	0	0	7.45865	15.1033	PML	Neutrophil biology
GO_Biological_Process_2021	mitotic cytokinetic process (GO:1902410)	2020-01-01	0.13984	0.294962	0	0	7.00495	13.7805	RHOA	GO_Biological_Process_2021	2020-01-01	0.132003	0.265585	0	0	7.45865	15.1033	CHMP5	Immune signaling
GO_Biological_Process_2021	modulation by symbiont of entry into host (GO:0052372)	2020-01-01	0.13984	0.294962	0	0	7.00495	13.7805	CXCL8	GO_Biological_Process_2021	2020-02-01	0.00862817	0.0781182	0	0	15.8601	75.3787	TRIM38;TRIM22	Pathogen defense
GO_Biological_Process_2021	protein deubiquitination (GO:0016579)	4/267	0.14142	0.297849	0	0	2.04042	3.9911	USP25;VCP;OGT;RHOA	GO_Biological_Process_2021	3/267	0.291171	0.398575	0	0	1.61355	1.99088	IFIH1;TRAF3;PSMB9	Ubiquitin / protein degradation
GO_Biological_Process_2021	positive regulation of inflammatory response (GO:0050729)	1989-02-01	0.143897	0.299116	0	0	3.06974	5.95118	IL6ST;S100A9	GO_Biological_Process_2021	1989-03-01	0.0250844	0.178861	0	0	4.99823	18.421	ZBP1;IFI35;NMI	Other
GO_Biological_Process_2021	protein transport (GO:0015031)	5/369	0.144799	0.299116	0	0	1.84596	3.56715	RAB32;CMTM6;ARFGAP3;RAB6A;RPGR	GO_Biological_Process_2021	4/369	0.263169	0.374095	0	0	1.55936	2.08168	CD74;GGA3;STX17;STX10	Vesicle / trafficking
GO_Biological_Process_2021	negative regulation of protein localization to cell periphery (GO:1904376)	2021-01-01	0.146298	0.299116	0	0	6.65436	12.7904	PPP2R5A	GO_Biological_Process_2021	2021-01-01	0.138128	0.270061	0	0	7.08536	14.026	GBP1	Other
GO_Biological_Process_2021	negative regulation of protein localization to plasma membrane (GO:1903077)	2021-01-01	0.146298	0.299116	0	0	6.65436	12.7904	PPP2R5A	GO_Biological_Process_2021	2021-01-01	0.138128	0.270061	0	0	7.08536	14.026	GBP1	Other
GO_Biological_Process_2021	positive regulation of T cell cytokine production (GO:0002726)	2021-01-01	0.146298	0.299116	0	0	6.65436	12.7904	CD55	GO_Biological_Process_2021	2021-01-01	0.138128	0.270061	0	0	7.08536	14.026	RSAD2	Immune signaling
GO_Biological_Process_2021	protein complex oligomerization (GO:0051259)	1990-02-01	0.14648	0.299116	0	0	3.03471	5.82927	BCL10;JMJD6	GO_Biological_Process_2021	1990-01-01	0.471743	0.534915	0	0	1.58668	1.1921	RNF213	Other
GO_Biological_Process_2021	toll-like receptor signaling pathway (GO:0002224)	1991-02-01	0.149072	0.303092	0	0	3.00046	5.71084	BCL10;S100A9	GO_Biological_Process_2021	1991-04-01	0.00393812	0.0429183	0	0	6.63546	36.7409	OAS1;TRAF3;LGALS9;NMI	Immune signaling
GO_Biological_Process_2021	regulation of immune response (GO:0050776)	3/179	0.151491	0.303476	0	0	2.28131	4.30535	JAML;LILRA1;N4BP1	GO_Biological_Process_2021	7/179	0.00028234	0.00615396	0	0	5.97922	48.8645	HERC5;CLEC2B;RSAD2;TRAF3;IRF7;HLA-F;SAMHD1	Immune signaling
GO_Biological_Process_2021	regulation of peptidyl-tyrosine phosphorylation (GO:0050730)	1992-02-01	0.151674	0.303476	0	0	2.96697	5.59576	IL6R;CD44	GO_Biological_Process_2021	1992-01-01	0.479199	0.540764	0	0	1.55165	1.14145	CD74	Kinase / MAPK signaling
GO_Biological_Process_2021	T cell activation (GO:0042110)	1992-02-01	0.151674	0.303476	0	0	2.96697	5.59576	JAML;CD44	GO_Biological_Process_2021	1992-01-01	0.479199	0.540764	0	0	1.55165	1.14145	CD74	Other
GO_Biological_Process_2021	regulation of response to cytokine stimulus (GO:0060759)	2022-01-01	0.152707	0.303476	0	0	6.33717	11.909	PARP9	GO_Biological_Process_2021	2022-02-01	0.010394	0.0906207	0	0	14.2727	65.1764	IFIH1;RUNX1	Immune signaling
GO_Biological_Process_2021	positive regulation of DNA-templated transcription, initiation (GO:2000144)	2022-01-01	0.152707	0.303476	0	0	6.33717	11.909	BCLAF1	GO_Biological_Process_2021	2022-01-01	0.144211	0.275545	0	0	6.74762	13.0666	MED30	Other
GO_Biological_Process_2021	positive regulation of granulocyte chemotaxis (GO:0071624)	2022-01-01	0.152707	0.303476	0	0	6.33717	11.909	CXCL8	GO_Biological_Process_2021	2022-01-01	0.144211	0.275545	0	0	6.74762	13.0666	CD74	Neutrophil biology
GO_Biological_Process_2021	positive regulation of neutrophil migration (GO:1902624)	2022-01-01	0.152707	0.303476	0	0	6.33717	11.909	CXCL8	GO_Biological_Process_2021	2022-01-01	0.144211	0.275545	0	0	6.74762	13.0666	CD74	Neutrophil biology
GO_Biological_Process_2021	positive regulation of peptidase activity (GO:0010952)	2022-01-01	0.152707	0.303476	0	0	6.33717	11.909	VCP	GO_Biological_Process_2021	2022-01-01	0.144211	0.275545	0	0	6.74762	13.0666	TANK	Other
GO_Biological_Process_2021	regulated exocytosis (GO:0045055)	3/180	0.153265	0.303728	0	0	2.2683	4.2544	ACTN1;QSOX1;F5	GO_Biological_Process_2021	3/180	0.134462	0.269612	0	0	2.41734	4.85033	LGALS3BP;SERPING1;OTOF	Other
GO_Biological_Process_2021	positive regulation of cellular biosynthetic process (GO:0031328)	3/180	0.153265	0.303728	0	0	2.2683	4.2544	EPM2AIP1;CXCL8;IRS2	GO_Biological_Process_2021	2/180	0.362917	0.453641	0	0	1.5909	1.61251	DDAH2;NR1H2	Metabolism
GO_Biological_Process_2021	protein modification by small protein removal (GO:0070646)	4/276	0.153845	0.304449	0	0	1.972	3.69121	USP25;VCP;OGT;RHOA	GO_Biological_Process_2021	3/276	0.308483	0.412127	0	0	1.55964	1.83428	IFIH1;TRAF3;PSMB9	Other
GO_Biological_Process_2021	negative regulation of cellular protein metabolic process (GO:0032269)	1994-02-01	0.156905	0.309142	0	0	2.90217	5.37517	RNF139;GIGYF2	GO_Biological_Process_2021	1994-01-01	0.48655	0.544362	0	0	1.51813	1.09368	PATL2	Metabolism
GO_Biological_Process_2021	negative regulation of MAPK cascade (GO:0043409)	1994-02-01	0.156905	0.309142	0	0	2.90217	5.37517	RGS2;SORL1	GO_Biological_Process_2021	1994-01-01	0.48655	0.544362	0	0	1.51813	1.09368	GBP1	Kinase / MAPK signaling
GO_Biological_Process_2021	regulation of interferon-gamma-mediated signaling pathway (GO:0060334)	2023-01-01	0.159069	0.309142	0	0	6.04881	11.1202	PARP9	GO_Biological_Process_2021	2023-03-01	0.000547777	0.010074	0	0	21.5641	161.939	STAT1;NR1H2;PARP14	Interferon signaling
GO_Biological_Process_2021	regulation of necroptotic process (GO:0060544)	2023-01-01	0.159069	0.309142	0	0	6.04881	11.1202	OGT	GO_Biological_Process_2021	2023-01-01	0.150251	0.281152	0	0	6.44058	12.2078	ZBP1	Cell death / apoptosis
GO_Biological_Process_2021	positive regulation of cholesterol efflux (GO:0010875)	2023-01-01	0.159069	0.309142	0	0	6.04881	11.1202	RXRA	GO_Biological_Process_2021	2023-01-01	0.150251	0.281152	0	0	6.44058	12.2078	NR1H2	Metabolism
GO_Biological_Process_2021	membrane protein ectodomain proteolysis (GO:0006509)	2023-01-01	0.159069	0.309142	0	0	6.04881	11.1202	ADAM19	GO_Biological_Process_2021	2023-01-01	0.150251	0.281152	0	0	6.44058	12.2078	PRTN3	Other
GO_Biological_Process_2021	endoplasmic reticulum to Golgi vesicle-mediated transport (GO:0006888)	3/185	0.162235	0.312785	0	0	2.20543	4.01103	ARFGAP3;CD55;F5	GO_Biological_Process_2021	1/185	0.731511	0.747386	0	0	0.763781	0.238791	STX17	Vesicle / trafficking
GO_Biological_Process_2021	extracellular matrix assembly (GO:0085029)	2024-01-01	0.165383	0.312785	0	0	5.78553	10.411	QSOX1	GO_Biological_Process_2021	2024-01-01	0.156248	0.289157	0	0	6.16025	11.4353	NTNG2	Other
GO_Biological_Process_2021	proteolysis (GO:0006508)	4/287	0.169568	0.315326	0	0	1.89428	3.36141	ADAM19;USP25;TBL1X;OGT	GO_Biological_Process_2021	3/287	0.329691	0.429261	0	0	1.49839	1.66261	MMP16;CASP1;PRTN3	Other
GO_Biological_Process_2021	receptor signaling pathway via STAT (GO:0097696)	2025-01-01	0.17165	0.315326	0	0	5.54418	9.7705	STAT2	GO_Biological_Process_2021	2025-02-01	0.0133141	0.108825	0	0	12.4091	53.5942	STAT1;NMI	Immune signaling
GO_Biological_Process_2021	regulation of cholesterol transport (GO:0032374)	2025-01-01	0.17165	0.315326	0	0	5.54418	9.7705	TSPO	GO_Biological_Process_2021	2025-01-01	0.162204	0.293262	0	0	5.90327	10.7375	NR1H2	Vesicle / trafficking
GO_Biological_Process_2021	regulation of epidermal cell differentiation (GO:0045604)	2025-01-01	0.17165	0.315326	0	0	5.54418	9.7705	MAFG	GO_Biological_Process_2021	2025-01-01	0.162204	0.293262	0	0	5.90327	10.7375	RUNX1	Other
GO_Biological_Process_2021	negative regulation of response to endoplasmic reticulum stress (GO:1903573)	2025-01-01	0.17165	0.315326	0	0	5.54418	9.7705	USP25	GO_Biological_Process_2021	2025-02-01	0.0133141	0.108825	0	0	12.4091	53.5942	UBXN1;NR1H2	Other
GO_Biological_Process_2021	regulation of neutrophil chemotaxis (GO:0090022)	2025-01-01	0.17165	0.315326	0	0	5.54418	9.7705	CXCL8	GO_Biological_Process_2021	2025-01-01	0.162204	0.293262	0	0	5.90327	10.7375	CD74	Neutrophil biology
GO_Biological_Process_2021	endosome transport via multivesicular body sorting pathway (GO:0032509)	2025-01-01	0.17165	0.315326	0	0	5.54418	9.7705	VCP	GO_Biological_Process_2021	2025-01-01	0.162204	0.293262	0	0	5.90327	10.7375	CHMP5	Vesicle / trafficking
GO_Biological_Process_2021	regulation of protein processing (GO:0070613)	2025-01-01	0.17165	0.315326	0	0	5.54418	9.7705	RNF139	GO_Biological_Process_2021	2025-01-01	0.162204	0.293262	0	0	5.90327	10.7375	RUNX1	Other
GO_Biological_Process_2021	regulation of spindle assembly (GO:0090169)	2025-01-01	0.17165	0.315326	0	0	5.54418	9.7705	HNRNPU	GO_Biological_Process_2021	2025-01-01	0.162204	0.293262	0	0	5.90327	10.7375	CHMP5	Other
GO_Biological_Process_2021	positive regulation of release of cytochrome c from mitochondria (GO:0090200)	2025-01-01	0.17165	0.315326	0	0	5.54418	9.7705	MOAP1	GO_Biological_Process_2021	2025-01-01	0.162204	0.293262	0	0	5.90327	10.7375	TNFSF10	Other
GO_Biological_Process_2021	negative regulation of actin filament polymerization (GO:0030837)	2025-01-01	0.17165	0.315326	0	0	5.54418	9.7705	MYADM	GO_Biological_Process_2021	2025-01-01	0.162204	0.293262	0	0	5.90327	10.7375	TMSB10	Other
GO_Biological_Process_2021	cell-matrix adhesion (GO:0007160)	2/100	0.172791	0.317009	0	0	2.72366	4.78185	ACTN1;CD44	GO_Biological_Process_2021	1/100	0.507991	0.561941	0	0	1.42569	0.965604	SIGLEC1	Other
GO_Biological_Process_2021	negative regulation of transcription, DNA-templated (GO:0045892)	10/948	0.175207	0.317729	0	0	1.44015	2.50843	BCLAF1;RXRA;HNRNPU;PBXIP1;TBL1X;ZNF148;PARP9;GATAD2B;ETS2;PPM1F	GO_Biological_Process_2021	8/948	0.352848	0.446082	0	0	1.21062	1.26113	DRAP1;ETV7;STAT1;NR1H2;IRF7;ARID5B;PML;RUNX1	Other
GO_Biological_Process_2021	positive regulation of transcription, DNA-templated (GO:0045893)	12/1183	0.177818	0.317729	0	0	1.38707	2.39546	BCLAF1;RXRA;RPS6KA1;DYRK1A;HNRNPU;TBL1X;BCL10;PARP9;OGT;LITAF;ETS2;JMJD6	GO_Biological_Process_2021	9/1183	0.456379	0.524721	0	0	1.08516	0.851233	DRAP1;CD74;MED30;DTX3L;STAT1;NR1H2;IRF7;PML;RUNX1	Other
GO_Biological_Process_2021	purine-containing compound biosynthetic process (GO:0072522)	2026-01-01	0.17787	0.317729	0	0	5.32215	9.18975	AMPD2	GO_Biological_Process_2021	2026-01-01	0.168118	0.297555	0	0	5.66686	10.1045	PRPSAP1	Metabolism
GO_Biological_Process_2021	negative regulation of intrinsic apoptotic signaling pathway in response to DNA damage (GO:1902230)	2026-01-01	0.17787	0.317729	0	0	5.32215	9.18975	CD44	GO_Biological_Process_2021	2026-01-01	0.168118	0.297555	0	0	5.66686	10.1045	CD74	Cell death / apoptosis
GO_Biological_Process_2021	negative regulation of protein localization to membrane (GO:1905476)	2026-01-01	0.17787	0.317729	0	0	5.32215	9.18975	PPP2R5A	GO_Biological_Process_2021	2026-01-01	0.168118	0.297555	0	0	5.66686	10.1045	GBP1	Other
GO_Biological_Process_2021	negative regulation of protein transport (GO:0051224)	2026-01-01	0.17787	0.317729	0	0	5.32215	9.18975	PPM1F	GO_Biological_Process_2021	2026-02-01	0.0143577	0.114959	0	0	11.8915	50.4612	RSAD2;RHBDF2	Vesicle / trafficking
GO_Biological_Process_2021	cellular response to drug (GO:0035690)	2026-01-01	0.17787	0.317729	0	0	5.32215	9.18975	PPM1F	GO_Biological_Process_2021	2026-01-01	0.168118	0.297555	0	0	5.66686	10.1045	AIM2	Other
GO_Biological_Process_2021	clathrin-dependent endocytosis (GO:0072583)	2026-01-01	0.17787	0.317729	0	0	5.32215	9.18975	FCHO2	GO_Biological_Process_2021	2026-01-01	0.168118	0.297555	0	0	5.66686	10.1045	SIGLEC1	Vesicle / trafficking
GO_Biological_Process_2021	positive regulation of vasculature development (GO:1904018)	2/102	0.178145	0.317729	0	0	2.66892	4.60431	CXCL8;RHOB	GO_Biological_Process_2021	1/102	0.514939	0.567493	0	0	1.39731	0.927406	RUNX1	Other
GO_Biological_Process_2021	regulation of cell cycle (GO:0051726)	4/296	0.182837	0.322135	0	0	1.83505	3.11805	CXCL8;HNRNPU;IQGAP1;RHOB	GO_Biological_Process_2021	3/296	0.347042	0.442065	0	0	1.4517	1.53635	MAGI2;MFN2;PML	Cell cycle
GO_Biological_Process_2021	steroid metabolic process (GO:0008202)	2/104	0.183524	0.322135	0	0	2.61632	4.43574	TSPO;FDFT1	GO_Biological_Process_2021	1/104	0.521789	0.573432	0	0	1.37004	0.891201	LIPA	Metabolism
GO_Biological_Process_2021	acute inflammatory response (GO:0002526)	2027-01-01	0.184044	0.322135	0	0	5.11719	8.66125	IL6R	GO_Biological_Process_2021	2027-01-01	0.17399	0.301156	0	0	5.44863	9.52833	APOL2	Other
GO_Biological_Process_2021	negative regulation of catalytic activity (GO:0043086)	2027-01-01	0.184044	0.322135	0	0	5.11719	8.66125	PARP9	GO_Biological_Process_2021	2027-01-01	0.17399	0.301156	0	0	5.44863	9.52833	IFIT1	Other
GO_Biological_Process_2021	regulation of transcription elongation from RNA polymerase II promoter (GO:0034243)	2027-01-01	0.184044	0.322135	0	0	5.11719	8.66125	HNRNPU	GO_Biological_Process_2021	2027-01-01	0.17399	0.301156	0	0	5.44863	9.52833	CDK13	Other
GO_Biological_Process_2021	positive regulation of toll-like receptor signaling pathway (GO:0034123)	2027-01-01	0.184044	0.322135	0	0	5.11719	8.66125	RTN4	GO_Biological_Process_2021	2027-03-01	0.000886254	0.0146918	0	0	17.9665	126.278	RSAD2;WDFY1;IFI35	Immune signaling
GO_Biological_Process_2021	negative regulation of intracellular signal transduction (GO:1902532)	3/198	0.186256	0.325601	0	0	2.05704	3.45713	ADGRG3;MYADM;ADIPOR1	GO_Biological_Process_2021	5/198	0.0132374	0.108825	0	0	3.74619	16.2012	STAT1;MAGI2;IFI35;NMI;TANK	Other
GO_Biological_Process_2021	protein processing (GO:0016485)	2/106	0.188927	0.326374	0	0	2.56575	4.27555	ADAM19;OGT	GO_Biological_Process_2021	2/106	0.171837	0.301156	0	0	2.73312	4.8136	MMP16;CASP1	Other
GO_Biological_Process_2021	protein localization to nucleus (GO:0034504)	2/106	0.188927	0.326374	0	0	2.56575	4.27555	HNRNPU;TOPORS	GO_Biological_Process_2021	1/106	0.528543	0.578155	0	0	1.34381	0.856854	PML	Other
GO_Biological_Process_2021	regulation of protein transport (GO:0051223)	2028-01-01	0.190172	0.326374	0	0	4.92742	8.17865	PPM1F	GO_Biological_Process_2021	2028-01-01	0.179821	0.302357	0	0	5.24656	9.00201	RHBDF2	Vesicle / trafficking
GO_Biological_Process_2021	positive regulation of defense response to virus by host (GO:0002230)	2028-01-01	0.190172	0.326374	0	0	4.92742	8.17865	PARP9	GO_Biological_Process_2021	2028-03-01	0.000987506	0.0154785	0	0	17.247	119.355	AIM2;DTX3L;STAT1	Pathogen defense
GO_Biological_Process_2021	modification-dependent protein catabolic process (GO:0019941)	3/201	0.191928	0.328985	0	0	2.02556	3.34347	UBE2H;UBE3C;TOPORS	GO_Biological_Process_2021	5/201	0.0140472	0.114024	0	0	3.68829	15.7318	NUB1;RNF213;DTX3L;UBE2L6;ISG15	Other
GO_Biological_Process_2021	protein modification by small protein conjugation (GO:0032446)	5/409	0.193914	0.329194	0	0	1.65978	2.72261	UBE2H;VCP;RNF139;BCL10;TOPORS	GO_Biological_Process_2021	10/409	0.000656625	0.0113654	0	0	3.72305	27.284	HERC5;IFIH1;NUB1;RNF213;DTX3L;UBA7;ISG15;TRIM38;MARCHF3;TRIM22	Other
GO_Biological_Process_2021	regulation of angiogenesis (GO:0045765)	3/203	0.195733	0.329194	0	0	2.0051	3.27033	CXCL8;PGK1;RHOB	GO_Biological_Process_2021	3/203	0.172859	0.301156	0	0	2.13685	3.75076	STAT1;PML;RUNX1	Other
GO_Biological_Process_2021	regulation of double-strand break repair via nonhomologous end joining (GO:2001032)	2029-01-01	0.196255	0.329194	0	0	4.7512	7.73658	PARP9	GO_Biological_Process_2021	2029-01-01	0.185612	0.308566	0	0	5.05893	8.51974	DTX3L	DNA damage / repair
GO_Biological_Process_2021	regulation of fatty acid biosynthetic process (GO:0042304)	2029-01-01	0.196255	0.329194	0	0	4.7512	7.73658	ADIPOR1	GO_Biological_Process_2021	2029-01-01	0.185612	0.308566	0	0	5.05893	8.51974	NR1H2	Metabolism
GO_Biological_Process_2021	regulation of ubiquitin-protein transferase activity (GO:0051438)	2029-01-01	0.196255	0.329194	0	0	4.7512	7.73658	TOPORS	GO_Biological_Process_2021	2029-01-01	0.185612	0.308566	0	0	5.05893	8.51974	DTX3L	Ubiquitin / protein degradation
GO_Biological_Process_2021	positive regulation of extrinsic apoptotic signaling pathway (GO:2001238)	2029-01-01	0.196255	0.329194	0	0	4.7512	7.73658	BCL10	GO_Biological_Process_2021	2029-02-01	0.0176913	0.137898	0	0	10.5686	42.641	TNFSF10;PML	Cell death / apoptosis
GO_Biological_Process_2021	positive regulation of viral genome replication (GO:0045070)	2029-01-01	0.196255	0.329194	0	0	4.7512	7.73658	STAU1	GO_Biological_Process_2021	2029-01-01	0.185612	0.308566	0	0	5.05893	8.51974	IFIT1	Pathogen defense
GO_Biological_Process_2021	protein ADP-ribosylation (GO:0006471)	2029-01-01	0.196255	0.329194	0	0	4.7512	7.73658	PARP9	GO_Biological_Process_2021	2029-02-01	0.0176913	0.137898	0	0	10.5686	42.641	PARP14;PARP12	Other
GO_Biological_Process_2021	regulation of interleukin-6 production (GO:0032675)	2/110	0.199796	0.334143	0	0	2.47022	3.97819	BCL10;IL6R	GO_Biological_Process_2021	3/110	0.0428972	0.198877	0	0	4.013	12.6367	IFIH1;CD74;LGALS9	Other
GO_Biological_Process_2021	phosphatidylcholine acyl-chain remodeling (GO:0036151)	2030-01-01	0.202291	0.334143	0	0	4.58713	7.33045	PLBD1	GO_Biological_Process_2021	2030-01-01	0.191361	0.313258	0	0	4.88424	8.07653	NR1H2	Other
GO_Biological_Process_2021	regulation of type I interferon-mediated signaling pathway (GO:0060338)	2030-01-01	0.202291	0.334143	0	0	4.58713	7.33045	STAT2	GO_Biological_Process_2021	2030-05-01	2.0054e-06	9.8348e-05	0	0	29.1676	382.67	ZBP1;OAS1;OAS3;ISG15;SAMHD1	Interferon signaling
GO_Biological_Process_2021	regulation of protein serine/threonine kinase activity (GO:0071900)	2/111	0.202525	0.334143	0	0	2.44743	3.90828	CAB39;RHOA	GO_Biological_Process_2021	1/111	0.545017	0.590686	0	0	1.2824	0.778339	HERC5	Kinase / MAPK signaling
GO_Biological_Process_2021	regulation of protein kinase B signaling (GO:0051896)	3/207	0.2034	0.335194	0	0	1.96539	3.13004	IRS2;RTN4;IGF1R	GO_Biological_Process_2021	1/207	0.770565	0.783208	0	0	0.681449	0.177607	MAGI2	Kinase / MAPK signaling
GO_Biological_Process_2021	receptor signaling pathway via JAK-STAT (GO:0007259)	2031-01-01	0.208283	0.339666	0	0	4.434	6.95632	STAT2	GO_Biological_Process_2021	2031-02-01	0.0200777	0.152461	0	0	9.83875	38.4513	STAT1;NMI	Immune signaling
GO_Biological_Process_2021	protein polyubiquitination (GO:0000209)	4/314	0.210344	0.341691	0	0	1.72691	2.69228	UBE2H;RMND5A;UBE3C;TOPORS	GO_Biological_Process_2021	8/314	0.00176059	0.0238185	0	0	3.84353	24.3761	HERC5;RNF213;DTX3L;TRAF3;UBE2L6;TRIM38;TRIM22;PSMB9	Ubiquitin / protein degradation
GO_Biological_Process_2021	cilium assembly (GO:0060271)	4/314	0.210344	0.341691	0	0	1.72691	2.69228	TUBA1A;RP2;MAK;RPGR	GO_Biological_Process_2021	2/314	0.652111	0.676242	0	0	0.901448	0.385406	CNTRL;SEPTIN6	Other
GO_Biological_Process_2021	positive regulation of cellular component organization (GO:0051130)	2/114	0.210738	0.341691	0	0	2.38152	3.70835	VCP;IGF1R	GO_Biological_Process_2021	1/114	0.554626	0.596704	0	0	1.24817	0.735747	RUNX1	Other
GO_Biological_Process_2021	response to lipid (GO:0033993)	2/114	0.210738	0.341691	0	0	2.38152	3.70835	RXRA;S100A9	GO_Biological_Process_2021	1/114	0.554626	0.596704	0	0	1.24817	0.735747	LGALS9	Metabolism
GO_Biological_Process_2021	positive regulation of kinase activity (GO:0033674)	2/114	0.210738	0.341691	0	0	2.38152	3.70835	IQGAP1;IGF1R	GO_Biological_Process_2021	1/114	0.554626	0.596704	0	0	1.24817	0.735747	CD74	Kinase / MAPK signaling
GO_Biological_Process_2021	positive regulation of angiogenesis (GO:0045766)	2/116	0.216232	0.34504	0	0	2.3395	3.58272	CXCL8;RHOB	GO_Biological_Process_2021	1/116	0.560919	0.60073	0	0	1.22634	0.709041	RUNX1	Other
GO_Biological_Process_2021	positive regulation of cell projection organization (GO:0031346)	2/117	0.218984	0.347721	0	0	2.31904	3.52206	S100A9;RHOA	GO_Biological_Process_2021	1/117	0.564033	0.602967	0	0	1.2157	0.696163	MAGI2	Other
GO_Biological_Process_2021	regulation of cholesterol efflux (GO:0010874)	2033-01-01	0.220133	0.347721	0	0	4.15646	6.2909	RXRA	GO_Biological_Process_2021	2033-01-01	0.20837	0.326132	0	0	4.42567	6.9414	NR1H2	Metabolism
GO_Biological_Process_2021	positive regulation of cholesterol transport (GO:0032376)	2033-01-01	0.220133	0.347721	0	0	4.15646	6.2909	RXRA	GO_Biological_Process_2021	2033-01-01	0.20837	0.326132	0	0	4.42567	6.9414	NR1H2	Vesicle / trafficking
GO_Biological_Process_2021	positive regulation of cytokine production involved in immune response (GO:0002720)	2033-01-01	0.220133	0.347721	0	0	4.15646	6.2909	CD55	GO_Biological_Process_2021	2033-01-01	0.20837	0.326132	0	0	4.42567	6.9414	HLA-F	Immune signaling
GO_Biological_Process_2021	proteasome-mediated ubiquitin-dependent protein catabolic process (GO:0043161)	4/321	0.221348	0.349249	0	0	1.68817	2.5458	VCP;RMND5A;TBL1X;TOPORS	GO_Biological_Process_2021	3/321	0.394937	0.478313	0	0	1.33586	1.24106	UBXN1;PML;PSMB9	Ubiquitin / protein degradation
GO_Biological_Process_2021	autophagosome maturation (GO:0097352)	2034-01-01	0.225992	0.351072	0	0	4.0303	5.9941	VCP	GO_Biological_Process_2021	2034-01-01	0.21396	0.330487	0	0	4.29134	6.6171	STX17	Other
GO_Biological_Process_2021	positive regulation of protein dephosphorylation (GO:0035307)	2034-01-01	0.225992	0.351072	0	0	4.0303	5.9941	PPP2R5A	GO_Biological_Process_2021	2034-01-01	0.21396	0.330487	0	0	4.29134	6.6171	MAGI2	Kinase / MAPK signaling
GO_Biological_Process_2021	protein destabilization (GO:0031648)	2034-01-01	0.225992	0.351072	0	0	4.0303	5.9941	RNF139	GO_Biological_Process_2021	2034-01-01	0.21396	0.330487	0	0	4.29134	6.6171	GGA3	Other
GO_Biological_Process_2021	macroautophagy (GO:0016236)	2/120	0.227257	0.352649	0	0	2.25973	3.34819	VCP;PLEKHM1	GO_Biological_Process_2021	2/120	0.207451	0.326132	0	0	2.40715	3.7861	STX17;MFN2	Other
GO_Biological_Process_2021	negative regulation of cellular macromolecule biosynthetic process (GO:2000113)	6/547	0.228507	0.353863	0	0	1.48714	2.1953	BCLAF1;RNF139;PBXIP1;ZNF148;GIGYF2;PPM1F	GO_Biological_Process_2021	4/547	0.540976	0.588474	0	0	1.03862	0.638107	NR1H2;ARID5B;PML;PATL2	Metabolism
GO_Biological_Process_2021	cellular response to interferon-gamma (GO:0071346)	2/121	0.23002	0.353863	0	0	2.24063	3.29281	PTAFR;CD44	GO_Biological_Process_2021	16/121	2.9742e-16	5.83439e-14	0	0	24.0811	860.932	GBP5;STAT1;HLA-F;PML;OASL;MT2A;OAS1;OAS2;OAS3;CASP1;IRF7;LGALS9;TRIM38;GBP1;TRIM22;GBP4	Interferon signaling
GO_Biological_Process_2021	protein homooligomerization (GO:0051260)	2/121	0.23002	0.353863	0	0	2.24063	3.29281	BCL10;JMJD6	GO_Biological_Process_2021	3/121	0.0541797	0.201175	0	0	3.63688	10.6031	GBP5;RNF213;SAMHD1	Other
GO_Biological_Process_2021	regulation of mitotic spindle organization (GO:0060236)	2035-01-01	0.231807	0.353863	0	0	3.91157	5.71813	HNRNPU	GO_Biological_Process_2021	2035-01-01	0.219511	0.33684	0	0	4.16492	6.31548	CHMP5	Cell cycle
GO_Biological_Process_2021	regulation of T cell receptor signaling pathway (GO:0050856)	2035-01-01	0.231807	0.353863	0	0	3.91157	5.71813	BCL10	GO_Biological_Process_2021	2035-01-01	0.219511	0.33684	0	0	4.16492	6.31548	GBP1	Other
GO_Biological_Process_2021	epithelium development (GO:0060429)	2/122	0.232785	0.354972	0	0	2.22185	3.23865	PGK1;ANXA7	GO_Biological_Process_2021	1/122	0.579275	0.615349	0	0	1.16517	0.636158	STAT1	Other
GO_Biological_Process_2021	cellular protein localization (GO:0034613)	4/329	0.234108	0.356494	0	0	1.64594	2.38986	RAB32;ARFGAP3;RAB6A;RPGR	GO_Biological_Process_2021	7/329	0.00886889	0.0796846	0	0	3.16953	14.9767	RTP4;CD74;GGA3;STX17;MFN2;SEPTIN6;STX10	Other
GO_Biological_Process_2021	regulation of defense response to virus by host (GO:0050691)	2036-01-01	0.237578	0.356494	0	0	3.79962	5.46103	PARP9	GO_Biological_Process_2021	2036-03-01	0.00206551	0.0259664	0	0	13.0606	80.7456	AIM2;DTX3L;STAT1	Pathogen defense
GO_Biological_Process_2021	positive regulation of cytokine-mediated signaling pathway (GO:0001961)	2036-01-01	0.237578	0.356494	0	0	3.79962	5.46103	PARP9	GO_Biological_Process_2021	2036-04-01	0.000117012	0.00295357	0	0	18.0903	163.776	ZBP1;CD74;CASP1;PARP14	Immune signaling
GO_Biological_Process_2021	membrane fusion (GO:0061025)	2036-01-01	0.237578	0.356494	0	0	3.79962	5.46103	GCA	GO_Biological_Process_2021	2036-02-01	0.0265882	0.184084	0	0	8.38976	30.4321	MX1;OTOF	Other
GO_Biological_Process_2021	positive regulation of T cell mediated immunity (GO:0002711)	2036-01-01	0.237578	0.356494	0	0	3.79962	5.46103	CD55	GO_Biological_Process_2021	2036-01-01	0.225023	0.340865	0	0	4.04571	6.03439	HLA-F	Other
GO_Biological_Process_2021	regulation of intracellular steroid hormone receptor signaling pathway (GO:0033143)	2037-01-01	0.243307	0.362005	0	0	3.69389	5.22106	H3-3A	GO_Biological_Process_2021	2037-01-01	0.230497	0.345158	0	0	3.93313	5.77195	RUNX1	Other
GO_Biological_Process_2021	cilium organization (GO:0044782)	3/228	0.24467	0.363651	0	0	1.78005	2.50602	RP2;MAK;RPGR	GO_Biological_Process_2021	1/228	0.802565	0.809442	0	0	0.617747	0.135869	SEPTIN6	Other
GO_Biological_Process_2021	inflammatory response (GO:0006954)	3/230	0.248674	0.365829	0	0	1.76418	2.45506	CXCL8;S100A9;CD44	GO_Biological_Process_2021	2/230	0.483833	0.544362	0	0	1.23886	0.899433	LGALS9;SIGLEC1	Other
GO_Biological_Process_2021	negative regulation of innate immune response (GO:0045824)	2038-01-01	0.248992	0.365829	0	0	3.59387	4.99668	STAT2	GO_Biological_Process_2021	2038-06-01	2.52958e-07	1.29449e-05	0	0	27.5375	418.296	OAS1;OAS3;SERPING1;ISG15;NMI;SAMHD1	Immune signaling
GO_Biological_Process_2021	connective tissue development (GO:0061448)	2038-01-01	0.248992	0.365829	0	0	3.59387	4.99668	CD44	GO_Biological_Process_2021	2038-01-01	0.235932	0.350028	0	0	3.82664	5.52648	ARID5B	Other
GO_Biological_Process_2021	synaptic vesicle endocytosis (GO:0048488)	2038-01-01	0.248992	0.365829	0	0	3.59387	4.99668	FCHO2	GO_Biological_Process_2021	2038-01-01	0.235932	0.350028	0	0	3.82664	5.52648	MX1	Vesicle / trafficking
GO_Biological_Process_2021	negative regulation of transcription by RNA polymerase II (GO:0000122)	7/684	0.25424	0.369218	0	0	1.38632	1.89853	RXRA;HNRNPU;TBL1X;ZNF148;PARP9;GATAD2B;ETS2	GO_Biological_Process_2021	7/684	0.208779	0.326339	0	0	1.48013	2.31858	DRAP1;ETV7;STAT1;NR1H2;IRF7;ARID5B;RUNX1	Other
GO_Biological_Process_2021	protein monoubiquitination (GO:0006513)	2039-01-01	0.254636	0.369218	0	0	3.49912	4.78652	TOPORS	GO_Biological_Process_2021	2039-01-01	0.241329	0.354169	0	0	3.72575	5.29651	DTX3L	Ubiquitin / protein degradation
GO_Biological_Process_2021	endothelial cell migration (GO:0043542)	2039-01-01	0.254636	0.369218	0	0	3.49912	4.78652	RHOA	GO_Biological_Process_2021	2039-01-01	0.241329	0.354169	0	0	3.72575	5.29651	STAT1	Other
GO_Biological_Process_2021	response to peptide (GO:1901652)	2039-01-01	0.254636	0.369218	0	0	3.49912	4.78652	STAT2	GO_Biological_Process_2021	2039-01-01	0.241329	0.354169	0	0	3.72575	5.29651	STAT1	Other
GO_Biological_Process_2021	membrane protein proteolysis (GO:0033619)	2039-01-01	0.254636	0.369218	0	0	3.49912	4.78652	ADAM19	GO_Biological_Process_2021	2039-01-01	0.241329	0.354169	0	0	3.72575	5.29651	PRTN3	Other
GO_Biological_Process_2021	regulation of response to external stimulus (GO:0032101)	2/130	0.254967	0.369218	0	0	2.08214	2.84549	N4BP1;CD55	GO_Biological_Process_2021	5/130	0.00229435	0.0275556	0	0	5.80412	35.2734	HERC5;ZBP1;TRAF3;CASP1;SAMHD1	Other
GO_Biological_Process_2021	positive regulation of canonical Wnt signaling pathway (GO:0090263)	2/130	0.254967	0.369218	0	0	2.08214	2.84549	VCP;TBL1X	GO_Biological_Process_2021	1/130	0.602569	0.634936	0	0	1.09247	0.553394	PSMB9	Wnt signaling
GO_Biological_Process_2021	negative regulation of cell-substrate adhesion (GO:0010812)	2040-01-01	0.260237	0.374539	0	0	3.40922	4.58937	RHOA	GO_Biological_Process_2021	2040-01-01	0.246688	0.356697	0	0	3.63004	5.08072	GBP1	Other
GO_Biological_Process_2021	positive regulation of double-strand break repair (GO:2000781)	2040-01-01	0.260237	0.374539	0	0	3.40922	4.58937	PARP9	GO_Biological_Process_2021	2040-01-01	0.246688	0.356697	0	0	3.63004	5.08072	DTX3L	DNA damage / repair
GO_Biological_Process_2021	epithelial cell migration (GO:0010631)	2041-01-01	0.265796	0.377908	0	0	3.32383	4.40415	RHOA	GO_Biological_Process_2021	2041-01-01	0.252009	0.361725	0	0	3.53911	4.87792	STAT1	Other
GO_Biological_Process_2021	regulation of release of cytochrome c from mitochondria (GO:0090199)	2041-01-01	0.265796	0.377908	0	0	3.32383	4.40415	MOAP1	GO_Biological_Process_2021	2041-01-01	0.252009	0.361725	0	0	3.53911	4.87792	TNFSF10	Other
GO_Biological_Process_2021	hexose metabolic process (GO:0019318)	2041-01-01	0.265796	0.377908	0	0	3.32383	4.40415	IRS2	GO_Biological_Process_2021	2041-02-01	0.0338283	0.191784	0	0	7.3123	24.7628	OAS1;GALM	Metabolism
GO_Biological_Process_2021	regulation of chemokine production (GO:0032642)	2042-01-01	0.271314	0.382281	0	0	3.24259	4.22989	IL6R	GO_Biological_Process_2021	2042-02-01	0.0353587	0.191784	0	0	7.12914	23.8271	CD74;LGALS9	Other
GO_Biological_Process_2021	regulation of ubiquitin-dependent protein catabolic process (GO:2000058)	2042-01-01	0.271314	0.382281	0	0	3.24259	4.22989	RNF139	GO_Biological_Process_2021	2042-02-01	0.0353587	0.191784	0	0	7.12914	23.8271	NUB1;PML	Ubiquitin / protein degradation
GO_Biological_Process_2021	translesion synthesis (GO:0019985)	2042-01-01	0.271314	0.382281	0	0	3.24259	4.22989	VCP	GO_Biological_Process_2021	2042-02-01	0.0353587	0.191784	0	0	7.12914	23.8271	UBE2L6;ISG15	Other
GO_Biological_Process_2021	DNA synthesis involved in DNA repair (GO:0000731)	2043-01-01	0.276791	0.386137	0	0	3.16523	4.06572	VCP	GO_Biological_Process_2021	2043-02-01	0.0369155	0.198877	0	0	6.9549	22.9451	UBE2L6;ISG15	DNA damage / repair
GO_Biological_Process_2021	gene expression (GO:0010467)	4/356	0.278352	0.387541	0	0	1.51759	1.9408	HNRNPU;EIF4EBP2;SORL1;TOPORS	GO_Biological_Process_2021	3/356	0.460318	0.527085	0	0	1.20126	0.93198	MRPL51;RPL28;THOC7	Other
GO_Biological_Process_2021	positive regulation of response to external stimulus (GO:0032103)	2/139	0.279972	0.387541	0	0	1.94447	2.47544	S100A9;PPM1F	GO_Biological_Process_2021	6/139	0.000459736	0.00887064	0	0	6.59181	50.6571	ZBP1;GBP5;IFI35;NMI;DDX60;OASL	Other
GO_Biological_Process_2021	positive regulation of DNA-binding transcription factor activity (GO:0051091)	3/246	0.281022	0.387541	0	0	1.64668	2.09017	BCL10;S100A9;LAMTOR5	GO_Biological_Process_2021	5/246	0.0303911	0.191784	0	0	2.99274	10.4555	AIM2;ARID5B;LGALS9;TRIM38;TRIM22	Other
GO_Biological_Process_2021	positive regulation of biosynthetic process (GO:0009891)	2044-01-01	0.282226	0.387541	0	0	3.09146	3.91084	CXCL8	GO_Biological_Process_2021	2044-01-01	0.267751	0.377416	0	0	3.29169	4.33746	RUNX1	Metabolism
GO_Biological_Process_2021	neuron projection morphogenesis (GO:0048812)	2/140	0.282748	0.387541	0	0	1.93028	2.43832	IQGAP1;SGK1	GO_Biological_Process_2021	1/140	0.629893	0.656673	0	0	1.01336	0.46838	NTNG2	Other
GO_Biological_Process_2021	transcription initiation from RNA polymerase II promoter (GO:0006367)	2/140	0.282748	0.387541	0	0	1.93028	2.43832	RXRA;TBL1X	GO_Biological_Process_2021	1/140	0.629893	0.656673	0	0	1.01336	0.46838	NR1H2	Other
GO_Biological_Process_2021	positive regulation of cell population proliferation (GO:0008284)	5/474	0.283606	0.388339	0	0	1.42497	1.7957	HNRNPU;IRS2;IL6ST;IL6R;IGF1R	GO_Biological_Process_2021	5/474	0.243123	0.356358	0	0	1.51997	2.14953	BST2;CD74;STAT1;PRTN3;CDK13	Other
GO_Biological_Process_2021	cellular response to radiation (GO:0071478)	2045-01-01	0.287621	0.390799	0	0	3.02105	3.76456	RHOB	GO_Biological_Process_2021	2045-01-01	0.272924	0.382875	0	0	3.21672	4.17711	TANK	Other
GO_Biological_Process_2021	positive regulation of RNA metabolic process (GO:0051254)	2045-01-01	0.287621	0.390799	0	0	3.02105	3.76456	DYRK1A	GO_Biological_Process_2021	2045-01-01	0.272924	0.382875	0	0	3.21672	4.17711	HNRNPLL	Metabolism
GO_Biological_Process_2021	regulation of gene expression (GO:0010468)	10/1079	0.291217	0.394544	0	0	1.25491	1.54817	ADAM19;CXCL8;TRA2B;MYADM;ANXA7;MATR3;ZNF148;PARP9;PPM1F;LAMTOR5	GO_Biological_Process_2021	14/1079	0.0202227	0.152578	0	0	1.94533	7.58865	CD74;BTN3A1;NFXL1;BTN3A2;PARP14;HNRNPLL;PML;RUNX1;DRAP1;TRAF3;LGALS9;TRIM38;TRIM22;RBMS3	Other
GO_Biological_Process_2021	RNA splicing, via transesterification reactions with bulged adenosine as nucleophile (GO:0000377)	3/251	0.291218	0.394544	0	0	1.61307	1.99002	DDX46;TRA2B;HNRNPU	GO_Biological_Process_2021	1/251	0.832545	0.838243	0	0	0.560257	0.102677	SNRPG	Other
GO_Biological_Process_2021	positive regulation of response to stimulus (GO:0048584)	2046-01-01	0.292976	0.395027	0	0	2.95377	3.62623	BCLAF1	GO_Biological_Process_2021	2046-02-01	0.04174	0.198877	0	0	6.47973	20.5815	IFIH1;RSAD2	Other
GO_Biological_Process_2021	positive regulation of smooth muscle cell proliferation (GO:0048661)	2046-01-01	0.292976	0.395027	0	0	2.95377	3.62623	IL6R	GO_Biological_Process_2021	2046-02-01	0.04174	0.198877	0	0	6.47973	20.5815	STAT1;MFN2	Other
GO_Biological_Process_2021	postreplication repair (GO:0006301)	2046-01-01	0.292976	0.395027	0	0	2.95377	3.62623	VCP	GO_Biological_Process_2021	2046-02-01	0.04174	0.198877	0	0	6.47973	20.5815	UBE2L6;ISG15	Other
GO_Biological_Process_2021	negative regulation of cell migration (GO:0030336)	2/144	0.293845	0.39582	0	0	1.87552	2.29696	ADIPOR1;RHOB	GO_Biological_Process_2021	3/144	0.0817967	0.225468	0	0	3.04009	7.61091	BST2;CD74;MAGI2	Other
GO_Biological_Process_2021	positive regulation of gene expression (GO:0010628)	5/482	0.295216	0.397287	0	0	1.40049	1.70867	ADAM19;CXCL8;DYRK1A;PPM1F;LAMTOR5	GO_Biological_Process_2021	5/482	0.253665	0.363659	0	0	1.49386	2.04919	CD74;BTN3A1;LGALS9;HNRNPLL;RBMS3	Other
GO_Biological_Process_2021	negative regulation of cold-induced thermogenesis (GO:0120163)	2047-01-01	0.298291	0.399898	0	0	2.88941	3.49527	TLE3	GO_Biological_Process_2021	2047-01-01	0.283163	0.39256	0	0	3.07655	3.88178	NR1H2	Other
GO_Biological_Process_2021	regulation of mRNA stability (GO:0043488)	2/146	0.299385	0.400983	0	0	1.84929	2.23029	HNRNPU;GIGYF2	GO_Biological_Process_2021	1/146	0.645384	0.669856	0	0	0.971133	0.425269	PSMB9	Other
GO_Biological_Process_2021	positive regulation of protein phosphorylation (GO:0001934)	4/371	0.303509	0.404277	0	0	1.45444	1.7342	CAB39;IQGAP1;IL6R;CD44	GO_Biological_Process_2021	1/371	0.929311	0.931686	0	0	0.376236	0.0275826	CD74	Kinase / MAPK signaling
GO_Biological_Process_2021	cellular response to ionizing radiation (GO:0071479)	2048-01-01	0.303566	0.404277	0	0	2.82779	3.37116	RHOB	GO_Biological_Process_2021	2048-01-01	0.288229	0.396315	0	0	3.01094	3.74561	TANK	Other
GO_Biological_Process_2021	establishment of protein localization to mitochondrion (GO:0072655)	2048-01-01	0.303566	0.404277	0	0	2.82779	3.37116	TSPO	GO_Biological_Process_2021	2048-01-01	0.288229	0.396315	0	0	3.01094	3.74561	MFN2	Other
GO_Biological_Process_2021	regulation of G2/M transition of mitotic cell cycle (GO:0010389)	2/149	0.307683	0.407781	0	0	1.81127	2.13492	GPR132;TUBA1A	GO_Biological_Process_2021	2/149	0.282915	0.39256	0	0	1.92943	2.43611	CNTRL;PSMB9	Cell cycle
GO_Biological_Process_2021	positive regulation of hydrolase activity (GO:0051345)	2/149	0.307683	0.407781	0	0	1.81127	2.13492	ARHGAP27;RHOA	GO_Biological_Process_2021	1/149	0.652886	0.67645	0	0	0.951303	0.405591	PRTN3	Other
GO_Biological_Process_2021	receptor internalization (GO:0031623)	2049-01-01	0.308802	0.407781	0	0	2.76874	3.25341	CXCL8	GO_Biological_Process_2021	2049-01-01	0.293259	0.398575	0	0	2.94807	3.61639	MX1	Other
GO_Biological_Process_2021	regulation of smooth muscle cell proliferation (GO:0048660)	2049-01-01	0.308802	0.407781	0	0	2.76874	3.25341	IL6R	GO_Biological_Process_2021	2049-02-01	0.0467865	0.198877	0	0	6.06521	18.5726	STAT1;MFN2	Other
GO_Biological_Process_2021	regulation of stress-activated MAPK cascade (GO:0032872)	2049-01-01	0.308802	0.407781	0	0	2.76874	3.25341	IGF1R	GO_Biological_Process_2021	2049-01-01	0.293259	0.398575	0	0	2.94807	3.61639	LGALS9	Kinase / MAPK signaling
GO_Biological_Process_2021	secondary alcohol metabolic process (GO:1902652)	2049-01-01	0.308802	0.407781	0	0	2.76874	3.25341	RXRA	GO_Biological_Process_2021	2049-01-01	0.293259	0.398575	0	0	2.94807	3.61639	APOL2	Metabolism
GO_Biological_Process_2021	mitotic cytokinesis (GO:0000281)	2049-01-01	0.308802	0.407781	0	0	2.76874	3.25341	RHOB	GO_Biological_Process_2021	2049-01-01	0.293259	0.398575	0	0	2.94807	3.61639	SEPTIN6	Immune signaling
GO_Biological_Process_2021	cellular component assembly (GO:0022607)	3/261	0.311683	0.4112	0	0	1.54975	1.80666	QSOX1;RHOA;RTN4	GO_Biological_Process_2021	2/261	0.551446	0.594914	0	0	1.08886	0.648102	CD74;PML	Other
GO_Biological_Process_2021	regulation of complement activation (GO:0030449)	1950-01-01	0.313999	0.412709	0	0	2.71209	3.1416	CD55	GO_Biological_Process_2021	1950-01-01	0.298254	0.403964	0	0	2.88776	3.49364	SERPING1	Other
GO_Biological_Process_2021	chloride transmembrane transport (GO:1902476)	1950-01-01	0.313999	0.412709	0	0	2.71209	3.1416	SLC12A9	GO_Biological_Process_2021	1950-01-01	0.298254	0.403964	0	0	2.88776	3.49364	APOL1	Vesicle / trafficking
GO_Biological_Process_2021	positive regulation of Wnt signaling pathway (GO:0030177)	2/153	0.318716	0.416382	0	0	1.76293	2.01583	VCP;TBL1X	GO_Biological_Process_2021	1/153	0.662644	0.685466	0	0	0.926081	0.381098	PSMB9	Wnt signaling
GO_Biological_Process_2021	blood circulation (GO:0008015)	1951-01-01	0.319157	0.416382	0	0	2.65772	3.03531	F5	GO_Biological_Process_2021	1951-02-01	0.0502685	0.201175	0	0	5.81706	17.3952	STAT1;SERPING1	Other
GO_Biological_Process_2021	negative regulation of transport (GO:0051051)	1951-01-01	0.319157	0.416382	0	0	2.65772	3.03531	PPM1F	GO_Biological_Process_2021	1951-03-01	0.0055788	0.0538217	0	0	8.97237	46.5557	BST2;NR1H2;PRTN3	Vesicle / trafficking
GO_Biological_Process_2021	regulation of protein modification process (GO:0031399)	1951-01-01	0.319157	0.416382	0	0	2.65772	3.03531	STAT2	GO_Biological_Process_2021	1951-01-01	0.303213	0.4074	0	0	2.82986	3.37692	PML	Other
GO_Biological_Process_2021	regulation of substrate adhesion-dependent cell spreading (GO:1900024)	1951-01-01	0.319157	0.416382	0	0	2.65772	3.03531	MYADM	GO_Biological_Process_2021	1951-01-01	0.303213	0.4074	0	0	2.82986	3.37692	GBP1	Other
GO_Biological_Process_2021	regulation of protein phosphorylation (GO:0001932)	3/266	0.321936	0.419564	0	0	1.5199	1.72266	STAT2;MYADM;PPP2R5A	GO_Biological_Process_2021	2/266	0.561758	0.601081	0	0	1.06796	0.615879	CD74;PML	Kinase / MAPK signaling
GO_Biological_Process_2021	cartilage development (GO:0051216)	1952-01-01	0.324276	0.419564	0	0	2.60547	2.93418	CD44	GO_Biological_Process_2021	1952-01-01	0.308138	0.412127	0	0	2.77423	3.26584	RUNX1	Other
GO_Biological_Process_2021	sprouting angiogenesis (GO:0002040)	1952-01-01	0.324276	0.419564	0	0	2.60547	2.93418	JMJD6	GO_Biological_Process_2021	1952-01-01	0.308138	0.412127	0	0	2.77423	3.26584	RNF213	Other
GO_Biological_Process_2021	positive regulation of macromolecule metabolic process (GO:0010604)	4/384	0.325516	0.420782	0	0	1.40375	1.57549	ADAM19;CXCL8;PPM1F;LAMTOR5	GO_Biological_Process_2021	5/384	0.135588	0.270061	0	0	1.88965	3.77577	CD74;DTX3L;MAGI2;LGALS9;RBMS3	Metabolism
GO_Biological_Process_2021	regulation of immune effector process (GO:0002697)	1953-01-01	0.329357	0.424191	0	0	2.55524	2.83788	CD55	GO_Biological_Process_2021	1953-01-01	0.313029	0.416781	0	0	2.72074	3.16003	SERPING1	Immune signaling
GO_Biological_Process_2021	positive regulation of chemokine production (GO:0032722)	1953-01-01	0.329357	0.424191	0	0	2.55524	2.83788	IL6R	GO_Biological_Process_2021	1953-04-01	0.000530187	0.00990524	0	0	11.804	89.0288	CD74;OAS1;OAS3;LGALS9	Other
GO_Biological_Process_2021	positive regulation of NIK/NF-kappaB signaling (GO:1901224)	1953-01-01	0.329357	0.424191	0	0	2.55524	2.83788	RHOA	GO_Biological_Process_2021	1953-03-01	0.00621179	0.0594413	0	0	8.61261	43.7633	IFI35;LGALS9;NMI	Immune signaling
GO_Biological_Process_2021	skeletal system development (GO:0001501)	2/158	0.33245	0.427783	0	0	1.70599	1.87875	ETS2;CD44	GO_Biological_Process_2021	1/158	0.67446	0.693915	0	0	0.89636	0.353026	MMP16	Other
GO_Biological_Process_2021	regulation of humoral immune response (GO:0002920)	1954-01-01	0.334401	0.428337	0	0	2.5069	2.7461	CD55	GO_Biological_Process_2021	1954-01-01	0.317885	0.418513	0	0	2.66927	3.05916	SERPING1	Immune signaling
GO_Biological_Process_2021	negative regulation of viral genome replication (GO:0045071)	1954-01-01	0.334401	0.428337	0	0	2.5069	2.7461	N4BP1	GO_Biological_Process_2021	1954-12-01	2.49291e-15	4.19165e-13	0	0	43.8915	1475.87	IFIH1;BST2;ISG20;RSAD2;OAS1;OAS2;OAS3;MX1;IFIT5;ISG15;IFIT1;OASL	Pathogen defense
GO_Biological_Process_2021	regulation of megakaryocyte differentiation (GO:0045652)	1954-01-01	0.334401	0.428337	0	0	2.5069	2.7461	H3-3A	GO_Biological_Process_2021	1954-01-01	0.317885	0.418513	0	0	2.66927	3.05916	RUNX1	Other
GO_Biological_Process_2021	positive regulation of leukocyte chemotaxis (GO:0002690)	1954-01-01	0.334401	0.428337	0	0	2.5069	2.7461	IL6R	GO_Biological_Process_2021	1954-01-01	0.317885	0.418513	0	0	2.66927	3.05916	LGALS9	Other
GO_Biological_Process_2021	positive regulation of MAPK cascade (GO:0043410)	3/274	0.338346	0.430832	0	0	1.47443	1.59782	IQGAP1;CD44;IGF1R	GO_Biological_Process_2021	2/274	0.577905	0.615004	0	0	1.03613	0.568157	CD74;LGALS9	Kinase / MAPK signaling
GO_Biological_Process_2021	mRNA splicing, via spliceosome (GO:0000398)	3/274	0.338346	0.430832	0	0	1.47443	1.59782	DDX46;TRA2B;HNRNPU	GO_Biological_Process_2021	2/274	0.577905	0.615004	0	0	1.03613	0.568157	SNRPG;CDK13	Other
GO_Biological_Process_2021	protein sumoylation (GO:0016925)	1955-01-01	0.339406	0.430832	0	0	2.46035	2.65855	TOPORS	GO_Biological_Process_2021	1955-01-01	0.322707	0.423913	0	0	2.61971	2.96292	IFIH1	Ubiquitin / protein degradation
GO_Biological_Process_2021	protein targeting to mitochondrion (GO:0006626)	1955-01-01	0.339406	0.430832	0	0	2.46035	2.65855	TSPO	GO_Biological_Process_2021	1955-01-01	0.322707	0.423913	0	0	2.61971	2.96292	MFN2	Other
GO_Biological_Process_2021	negative regulation of cytokine-mediated signaling pathway (GO:0001960)	1955-01-01	0.339406	0.430832	0	0	2.46035	2.65855	STAT2	GO_Biological_Process_2021	1955-06-01	2.40755e-06	0.000113347	0	0	17.9683	232.454	OAS1;OAS3;NR1H2;ISG15;SAMHD1;PARP14	Immune signaling
GO_Biological_Process_2021	protein-containing complex disassembly (GO:0032984)	1956-01-01	0.344374	0.43401	0	0	2.4155	2.57498	VCP	GO_Biological_Process_2021	1956-01-01	0.327495	0.427341	0	0	2.57195	2.87102	STX17	Other
GO_Biological_Process_2021	negative regulation of metabolic process (GO:0009892)	1956-01-01	0.344374	0.43401	0	0	2.4155	2.57498	TLE3	GO_Biological_Process_2021	1956-01-01	0.327495	0.427341	0	0	2.57195	2.87102	NR1H2	Metabolism
GO_Biological_Process_2021	DNA damage response, signal transduction by p53 class mediator resulting in cell cycle arrest (GO:0006977)	1956-01-01	0.344374	0.43401	0	0	2.4155	2.57498	ARID3A	GO_Biological_Process_2021	1956-01-01	0.327495	0.427341	0	0	2.57195	2.87102	PML	DNA damage / repair
GO_Biological_Process_2021	mitochondrial transport (GO:0006839)	1956-01-01	0.344374	0.43401	0	0	2.4155	2.57498	TSPO	GO_Biological_Process_2021	1956-01-01	0.327495	0.427341	0	0	2.57195	2.87102	MFN2	Vesicle / trafficking
GO_Biological_Process_2021	plasma membrane bounded cell projection assembly (GO:0120031)	3/278	0.346545	0.436356	0	0	1.45269	1.53948	RP2;MAK;RPGR	GO_Biological_Process_2021	1/278	0.862018	0.865695	0	0	0.504951	0.0749749	SEPTIN6	Other
GO_Biological_Process_2021	double-strand break repair (GO:0006302)	2/164	0.348827	0.437097	0	0	1.64231	1.72965	VCP;PARP9	GO_Biological_Process_2021	4/164	0.0289564	0.191784	0	0	3.59471	12.7323	UBXN1;DTX3L;RBBP8;SAMHD1	DNA damage / repair
GO_Biological_Process_2021	negative regulation of cell cycle G2/M phase transition (GO:1902750)	1957-01-01	0.349305	0.437097	0	0	2.37224	2.49515	GPR132	GO_Biological_Process_2021	1957-01-01	0.332249	0.429261	0	0	2.52589	2.78321	PSMB9	Cell cycle
GO_Biological_Process_2021	cellular response to peptide (GO:1901653)	1957-01-01	0.349305	0.437097	0	0	2.37224	2.49515	IGF1R	GO_Biological_Process_2021	1957-01-01	0.332249	0.429261	0	0	2.52589	2.78321	CHMP5	Other
GO_Biological_Process_2021	positive regulation of proteolysis (GO:0045862)	1957-01-01	0.349305	0.437097	0	0	2.37224	2.49515	OGT	GO_Biological_Process_2021	1957-01-01	0.332249	0.429261	0	0	2.52589	2.78321	TANK	Other
GO_Biological_Process_2021	receptor metabolic process (GO:0043112)	1958-01-01	0.354199	0.441333	0	0	2.33051	2.41882	CXCL8	GO_Biological_Process_2021	1958-01-01	0.33697	0.432041	0	0	2.48145	2.69923	MX1	Metabolism
GO_Biological_Process_2021	positive regulation of mitochondrion organization (GO:0010822)	1958-01-01	0.354199	0.441333	0	0	2.33051	2.41882	MOAP1	GO_Biological_Process_2021	1958-01-01	0.33697	0.432041	0	0	2.48145	2.69923	TNFSF10	Other
GO_Biological_Process_2021	regulation of MAPK cascade (GO:0043408)	2/166	0.354257	0.441333	0	0	1.62212	1.68332	IQGAP1;IGF1R	GO_Biological_Process_2021	1/166	0.692516	0.71187	0	0	0.852554	0.313249	CD74	Kinase / MAPK signaling
GO_Biological_Process_2021	DNA-templated transcription, initiation (GO:0006352)	2/168	0.359671	0.4465	0	0	1.60241	1.63857	RXRA;TBL1X	GO_Biological_Process_2021	1/168	0.696872	0.715723	0	0	0.842258	0.304185	NR1H2	Other
GO_Biological_Process_2021	regulation of DNA-templated transcription, initiation (GO:2000142)	1961-01-01	0.368663	0.454857	0	0	2.21365	2.20893	BCLAF1	GO_Biological_Process_2021	1961-01-01	0.350936	0.444619	0	0	2.35702	2.46816	MED30	Other
GO_Biological_Process_2021	positive regulation of transcription by RNA polymerase II (GO:0045944)	8/908	0.372172	0.458709	0	0	1.18623	1.17247	BCLAF1;RXRA;RPS6KA1;HNRNPU;TBL1X;OGT;LITAF;JMJD6	GO_Biological_Process_2021	7/908	0.459565	0.527085	0	0	1.09916	0.854571	DRAP1;MED30;STAT1;NR1H2;IRF7;CDK13;RUNX1	Other
GO_Biological_Process_2021	I-kappaB kinase/NF-kappaB signaling (GO:0007249)	1962-01-01	0.373413	0.458709	0	0	2.17725	2.14474	BCL10	GO_Biological_Process_2021	1962-01-01	0.355525	0.448023	0	0	2.31827	2.39746	TANK	Immune signaling
GO_Biological_Process_2021	stress-activated MAPK cascade (GO:0051403)	1962-01-01	0.373413	0.458709	0	0	2.17725	2.14474	MAP2K4	GO_Biological_Process_2021	1962-01-01	0.355525	0.448023	0	0	2.31827	2.39746	LGALS9	Kinase / MAPK signaling
GO_Biological_Process_2021	negative regulation of endopeptidase activity (GO:0010951)	1963-01-01	0.378127	0.460087	0	0	2.14202	2.08317	SORL1	GO_Biological_Process_2021	1963-01-01	0.360083	0.45087	0	0	2.28076	2.32962	SERPING1	Other
GO_Biological_Process_2021	positive regulation of viral process (GO:0048524)	1963-01-01	0.378127	0.460087	0	0	2.14202	2.08317	STAU1	GO_Biological_Process_2021	1963-01-01	0.360083	0.45087	0	0	2.28076	2.32962	IFIT1	Pathogen defense
GO_Biological_Process_2021	mitochondrion organization (GO:0007005)	2/175	0.378488	0.460129	0	0	1.53703	1.49333	RAB32;TSPO	GO_Biological_Process_2021	5/175	0.00805488	0.0746504	0	0	4.258	20.5299	MX1;MFN2;SLIRP;IFIT2;NIPSNAP2	Other
GO_Biological_Process_2021	defense response to bacterium (GO:0042742)	2/176	0.381158	0.462975	0	0	1.52811	1.47393	S100A9;IL6R	GO_Biological_Process_2021	5/176	0.00824453	0.0758111	0	0	4.23289	20.3103	OAS1;OAS2;OAS3;ISG15;GBP4	Pathogen defense
GO_Biological_Process_2021	regulation of extrinsic apoptotic signaling pathway (GO:2001236)	1964-01-01	0.382806	0.462981	0	0	2.10792	2.02408	BCL10	GO_Biological_Process_2021	1964-02-01	0.0749663	0.219491	0	0	4.59434	11.9026	TNFSF10;PML	Cell death / apoptosis
GO_Biological_Process_2021	plasma membrane organization (GO:0007009)	1964-01-01	0.382806	0.462981	0	0	2.10792	2.02408	PACSIN2	GO_Biological_Process_2021	1964-01-01	0.364609	0.453641	0	0	2.24444	2.26449	OTOF	Other
GO_Biological_Process_2021	regulation of mitotic cell cycle (GO:0007346)	2/178	0.386483	0.46382	0	0	1.5106	1.43607	HNRNPU;IQGAP1	GO_Biological_Process_2021	2/178	0.357836	0.449971	0	0	1.60914	1.65368	CDK13;PSMB9	Cell cycle
GO_Biological_Process_2021	organelle organization (GO:0006996)	4/420	0.38679	0.46382	0	0	1.2799	1.21574	RAB32;REEP5;PACSIN2;PDZD8	GO_Biological_Process_2021	3/420	0.571093	0.608856	0	0	1.01355	0.567796	STX17;CHMP5;NIPSNAP2	Other
GO_Biological_Process_2021	DNA repair (GO:0006281)	3/298	0.387346	0.46382	0	0	1.35282	1.28306	MSH6;VCP;PARP9	GO_Biological_Process_2021	3/298	0.350893	0.444619	0	0	1.44171	1.50986	UBXN1;DTX3L;RBBP8	DNA damage / repair
GO_Biological_Process_2021	cellular response to type I interferon (GO:0071357)	1965-01-01	0.38745	0.46382	0	0	2.07487	1.96733	STAT2	GO_Biological_Process_2021	18/65	2.26938e-24	1.33553e-21	0	0	61.6876	3358.43	RSAD2;STAT1;MX1;IFIT5;ISG15;IFI35;IFIT1;HLA-F;SAMHD1;IFIT3;IFIT2;OASL;BST2;ISG20;OAS1;OAS2;OAS3;IRF7	Interferon signaling
GO_Biological_Process_2021	regulation of RNA metabolic process (GO:0051252)	1965-01-01	0.38745	0.46382	0	0	2.07487	1.96733	TRA2B	GO_Biological_Process_2021	1965-05-01	9.537e-05	0.00255115	0	0	12.1317	112.313	OAS1;OAS2;OAS3;HNRNPLL;OASL	Metabolism
GO_Biological_Process_2021	inorganic anion transmembrane transport (GO:0098661)	1965-01-01	0.38745	0.46382	0	0	2.07487	1.96733	SLC12A9	GO_Biological_Process_2021	1965-01-01	0.369103	0.458263	0	0	2.20926	2.20193	APOL1	Vesicle / trafficking
GO_Biological_Process_2021	type I interferon signaling pathway (GO:0060337)	1965-01-01	0.38745	0.46382	0	0	2.07487	1.96733	STAT2	GO_Biological_Process_2021	18/65	2.26938e-24	1.33553e-21	0	0	61.6876	3358.43	RSAD2;STAT1;MX1;IFIT5;ISG15;IFI35;IFIT1;HLA-F;SAMHD1;IFIT3;IFIT2;OASL;BST2;ISG20;OAS1;OAS2;OAS3;IRF7	Interferon signaling
GO_Biological_Process_2021	mitotic G1 DNA damage checkpoint signaling (GO:0031571)	1965-01-01	0.38745	0.46382	0	0	2.07487	1.96733	ARID3A	GO_Biological_Process_2021	1965-01-01	0.369103	0.458263	0	0	2.20926	2.20193	PML	DNA damage / repair
GO_Biological_Process_2021	protein autoubiquitination (GO:0051865)	1965-01-01	0.38745	0.46382	0	0	2.07487	1.96733	RNF141	GO_Biological_Process_2021	1965-02-01	0.0770003	0.223776	0	0	4.52118	11.5921	RNF213;DTX3L	Ubiquitin / protein degradation
GO_Biological_Process_2021	extracellular matrix organization (GO:0030198)	3/300	0.391398	0.465384	0	0	1.34357	1.26031	ADAM19;QSOX1;CD44	GO_Biological_Process_2021	1/300	0.882176	0.885184	0	0	0.467272	0.058579	MMP16	Other
GO_Biological_Process_2021	mRNA processing (GO:0006397)	3/300	0.391398	0.465384	0	0	1.34357	1.26031	DDX46;TRA2B;HNRNPU	GO_Biological_Process_2021	3/300	0.354742	0.447995	0	0	1.43185	1.48392	SNRPG;CMTR1;THOC7	Other
GO_Biological_Process_2021	negative regulation of G2/M transition of mitotic cell cycle (GO:0010972)	1966-01-01	0.392059	0.465384	0	0	2.04285	1.91281	GPR132	GO_Biological_Process_2021	1966-01-01	0.373565	0.46137	0	0	2.17516	2.14181	PSMB9	Cell cycle
GO_Biological_Process_2021	cellular component disassembly (GO:0022411)	1966-01-01	0.392059	0.465384	0	0	2.04285	1.91281	CD44	GO_Biological_Process_2021	1966-01-01	0.373565	0.46137	0	0	2.17516	2.14181	MMP16	Other
GO_Biological_Process_2021	regulation of protein localization (GO:0032880)	1966-01-01	0.392059	0.465384	0	0	2.04285	1.91281	PPM1F	GO_Biological_Process_2021	1966-03-01	0.0113562	0.0968572	0	0	6.83092	30.5888	TRIM38;TRIM22;STX10	Other
GO_Biological_Process_2021	extracellular matrix disassembly (GO:0022617)	1966-01-01	0.392059	0.465384	0	0	2.04285	1.91281	CD44	GO_Biological_Process_2021	1966-01-01	0.373565	0.46137	0	0	2.17516	2.14181	MMP16	Other
GO_Biological_Process_2021	positive regulation of T cell proliferation (GO:0042102)	1966-01-01	0.392059	0.465384	0	0	2.04285	1.91281	IL6ST	GO_Biological_Process_2021	1966-01-01	0.373565	0.46137	0	0	2.17516	2.14181	CD274	Other
GO_Biological_Process_2021	organelle assembly (GO:0070925)	4/425	0.395279	0.468811	0	0	1.26437	1.17355	RAB32;RP2;MAK;RPGR	GO_Biological_Process_2021	4/425	0.351888	0.445347	0	0	1.34806	1.40797	SEPTIN6;PATL1;CHMP5;PATL2	Other
GO_Biological_Process_2021	regulation of myeloid cell differentiation (GO:0045637)	1968-01-01	0.401174	0.474604	0	0	1.98167	1.80998	H3-3A	GO_Biological_Process_2021	1968-01-01	0.382396	0.469322	0	0	2.11002	2.02836	RUNX1	Other
GO_Biological_Process_2021	antigen receptor-mediated signaling pathway (GO:0050851)	2/185	0.404962	0.477929	0	0	1.4523	1.31282	VAV3;BCL10	GO_Biological_Process_2021	3/185	0.142539	0.275545	0	0	2.35033	4.57879	BTN3A1;BTN3A2;PSMB9	Other
GO_Biological_Process_2021	negative regulation of viral process (GO:0048525)	1970-01-01	0.410153	0.481187	0	0	1.92403	1.71475	N4BP1	GO_Biological_Process_2021	14/70	5.34591e-17	1.25843e-14	0	0	38.9823	1460.57	RSAD2;STAT1;MX1;IFIT5;ISG15;IFIT1;PML;OASL;IFIH1;BST2;ISG20;OAS1;OAS2;OAS3	Pathogen defense
GO_Biological_Process_2021	sterol metabolic process (GO:0016125)	1970-01-01	0.410153	0.481187	0	0	1.92403	1.71475	RXRA	GO_Biological_Process_2021	1970-02-01	0.0874242	0.23196	0	0	4.18769	10.2053	LIPA;APOL2	Metabolism
GO_Biological_Process_2021	myeloid leukocyte differentiation (GO:0002573)	1971-01-01	0.414592	0.484781	0	0	1.89645	1.66975	RXRA	GO_Biological_Process_2021	1971-05-01	0.000145329	0.00349087	0	0	11.0255	97.427	BATF2;PRTN3;LGALS9;PML;RUNX1	Other
GO_Biological_Process_2021	regulation of GTPase activity (GO:0043087)	2/189	0.415403	0.485123	0	0	1.42094	1.24831	VAV3;ARHGAP27	GO_Biological_Process_2021	1/189	0.739072	0.754456	0	0	0.747378	0.225977	PRTN3	Other
GO_Biological_Process_2021	regulation of intracellular signal transduction (GO:1902531)	4/437	0.415574	0.485123	0	0	1.22857	1.0788	VAV3;SGK1;RHOA;RHOB	GO_Biological_Process_2021	4/437	0.371113	0.460274	0	0	1.30989	1.29843	TRAF3;RBBP8;GBP1;PML	Other
GO_Biological_Process_2021	regulation of transcription, DNA-templated (GO:0006355)	18/2244	0.418385	0.487103	0	0	1.07964	0.940745	STAT2;DYRK1A;ARID3A;PBXIP1;BCL10;PARP9;LITAF;ETS2;PPM1F;JMJD6;BCLAF1;RXRA;MAFG;RPS6KA1;TBL1X;ZNF148;OGT;ZNF552	GO_Biological_Process_2021	17/2244	0.414882	0.490711	0	0	1.08545	0.954933	CD74;BATF2;DTX3L;STAT1;SP140;NR1H2;MYNN;ARID5B;NFXL1;PML;RUNX1;DRAP1;ETV7;MED30;RBBP8;IRF7;TRIM22	Other
GO_Biological_Process_2021	response to ionizing radiation (GO:0010212)	1972-01-01	0.418999	0.487103	0	0	1.86965	1.62638	RHOB	GO_Biological_Process_2021	1972-01-01	0.399688	0.480524	0	0	1.99074	1.82565	TANK	Other
GO_Biological_Process_2021	negative regulation of cellular process (GO:0048523)	5/566	0.419745	0.487569	0	0	1.18563	1.02925	CXCL8;RNF139;ACTN1;RTN4;RHOB	GO_Biological_Process_2021	8/566	0.0474008	0.198877	0	0	2.08058	6.34392	BST2;NR1H2;MAGI2;PRTN3;IFI35;NMI;PML;IFIT3	Other
GO_Biological_Process_2021	negative regulation of cell differentiation (GO:0045596)	2/191	0.42059	0.488148	0	0	1.40576	1.21753	HNRNPU;ADIPOR1	GO_Biological_Process_2021	1/191	0.742773	0.757577	0	0	0.739436	0.219882	NR1H2	Other
GO_Biological_Process_2021	proteolysis involved in cellular protein catabolic process (GO:0051603)	1974-01-01	0.427712	0.491957	0	0	1.81824	1.54424	VCP	GO_Biological_Process_2021	1974-01-01	0.408153	0.486724	0	0	1.93601	1.73488	ISG15	Other
GO_Biological_Process_2021	negative regulation of protein binding (GO:0032091)	1974-01-01	0.427712	0.491957	0	0	1.81824	1.54424	SORL1	GO_Biological_Process_2021	1974-02-01	0.0960481	0.240018	0	0	3.95424	9.26441	IFIT1;IFIT2	Other
GO_Biological_Process_2021	DNA damage response, signal transduction by p53 class mediator (GO:0030330)	1974-01-01	0.427712	0.491957	0	0	1.81824	1.54424	ARID3A	GO_Biological_Process_2021	1974-01-01	0.408153	0.486724	0	0	1.93601	1.73488	PML	DNA damage / repair
GO_Biological_Process_2021	positive regulation of immune response (GO:0050778)	1975-01-01	0.432021	0.495698	0	0	1.79358	1.50532	IL6ST	GO_Biological_Process_2021	1975-06-01	1.48984e-05	0.000565659	0	0	12.7472	141.675	GBP5;CD74;RSAD2;IFI35;LGALS9;NMI	Immune signaling
GO_Biological_Process_2021	positive regulation of T cell activation (GO:0050870)	1975-01-01	0.432021	0.495698	0	0	1.79358	1.50532	IL6ST	GO_Biological_Process_2021	1975-02-01	0.0982409	0.24243	0	0	3.89987	9.049	CD274;LGALS9	Other
GO_Biological_Process_2021	chloride transport (GO:0006821)	1976-01-01	0.436296	0.497364	0	0	1.76957	1.46774	SLC12A9	GO_Biological_Process_2021	1976-01-01	0.4165	0.490711	0	0	1.88419	1.6503	APOL1	Vesicle / trafficking
GO_Biological_Process_2021	regulation of T cell proliferation (GO:0042129)	1976-01-01	0.436296	0.497364	0	0	1.76957	1.46774	IL6ST	GO_Biological_Process_2021	1976-01-01	0.4165	0.490711	0	0	1.88419	1.6503	CD274	Other
GO_Biological_Process_2021	phosphatidylcholine metabolic process (GO:0046470)	1977-01-01	0.44054	0.500178	0	0	1.7462	1.43146	PLBD1	GO_Biological_Process_2021	1977-01-01	0.420629	0.492618	0	0	1.8593	1.61016	NR1H2	Metabolism
GO_Biological_Process_2021	positive regulation of protein modification by small protein conjugation or removal (GO:1903322)	1977-01-01	0.44054	0.500178	0	0	1.7462	1.43146	BCL10	GO_Biological_Process_2021	1977-01-01	0.420629	0.492618	0	0	1.8593	1.61016	TANK	Other
GO_Biological_Process_2021	negative regulation of blood vessel morphogenesis (GO:2000181)	1978-01-01	0.444752	0.504554	0	0	1.72344	1.39639	PGK1	GO_Biological_Process_2021	1978-02-01	0.104903	0.244886	0	0	3.74536	8.44474	STAT1;PML	Other
GO_Biological_Process_2021	axon development (GO:0061564)	1979-01-01	0.448933	0.50807	0	0	1.70126	1.3625	RTN4	GO_Biological_Process_2021	1979-01-01	0.428801	0.500197	0	0	1.81145	1.53386	NTNG2	Other
GO_Biological_Process_2021	positive regulation of proteasomal ubiquitin-dependent protein catabolic process (GO:0032436)	1979-01-01	0.448933	0.50807	0	0	1.70126	1.3625	VCP	GO_Biological_Process_2021	1979-01-01	0.428801	0.500197	0	0	1.81145	1.53386	NUB1	Ubiquitin / protein degradation
GO_Biological_Process_2021	regulation of protein localization to plasma membrane (GO:1903076)	1980-01-01	0.453082	0.509492	0	0	1.67964	1.32974	PPP2R5A	GO_Biological_Process_2021	1980-01-01	0.432844	0.503915	0	0	1.78843	1.49759	GBP1	Other
GO_Biological_Process_2021	positive regulation of tumor necrosis factor superfamily cytokine production (GO:1903557)	1981-01-01	0.457201	0.513304	0	0	1.65856	1.29804	BCL10	GO_Biological_Process_2021	1981-05-01	0.000270328	0.00600331	0	0	9.56995	78.6255	IFIH1;OAS1;OAS2;OAS3;LGALS9	Immune signaling
GO_Biological_Process_2021	negative regulation of nucleic acid-templated transcription (GO:1903507)	4/464	0.460638	0.516658	0	0	1.15485	0.895177	BCLAF1;PBXIP1;ZNF148;PPM1F	GO_Biological_Process_2021	3/464	0.638693	0.663497	0	0	0.914741	0.410107	NR1H2;ARID5B;PML	Other
GO_Biological_Process_2021	cell-cell junction organization (GO:0045216)	1982-01-01	0.461288	0.516658	0	0	1.638	1.26737	MYADM	GO_Biological_Process_2021	1982-01-01	0.440845	0.512216	0	0	1.74409	1.42852	PRTN3	Other
GO_Biological_Process_2021	regulation of defense response (GO:0031347)	1983-01-01	0.465345	0.51955	0	0	1.61794	1.23769	N4BP1	GO_Biological_Process_2021	1983-05-01	0.000302907	0.00643074	0	0	9.32362	75.5408	HERC5;ZBP1;TRAF3;CASP1;SAMHD1	Other
GO_Biological_Process_2021	mitotic cell cycle phase transition (GO:0044772)	2/209	0.46617	0.520058	0	0	1.28235	0.978694	GPR132;TUBA1A	GO_Biological_Process_2021	1/209	0.773822	0.78584	0	0	0.674828	0.173035	CNTRL	Cell cycle
GO_Biological_Process_2021	nuclear export (GO:0051168)	1984-01-01	0.469372	0.521566	0	0	1.59837	1.20894	XPO6	GO_Biological_Process_2021	1984-01-01	0.448734	0.519842	0	0	1.70189	1.36377	THOC7	Other
GO_Biological_Process_2021	regulation of cell cycle G2/M phase transition (GO:1902749)	1985-01-01	0.473368	0.524352	0	0	1.57926	1.1811	TUBA1A	GO_Biological_Process_2021	1985-01-01	0.452636	0.523333	0	0	1.68155	1.33291	CNTRL	Cell cycle
GO_Biological_Process_2021	Wnt signaling pathway, planar cell polarity pathway (GO:0060071)	1985-01-01	0.473368	0.524352	0	0	1.57926	1.1811	RHOA	GO_Biological_Process_2021	1985-02-01	0.120897	0.256852	0	0	3.42827	7.2433	MAGI2;PSMB9	Wnt signaling
GO_Biological_Process_2021	regulation of neuron death (GO:1901214)	1986-01-01	0.477335	0.526676	0	0	1.5606	1.15412	SORL1	GO_Biological_Process_2021	1986-01-01	0.456512	0.524721	0	0	1.66168	1.30299	HLA-F	Other
GO_Biological_Process_2021	response to interleukin-1 (GO:0070555)	1986-01-01	0.477335	0.526676	0	0	1.5606	1.15412	CXCL8	GO_Biological_Process_2021	1986-03-01	0.02295	0.170963	0	0	5.17968	19.5504	LGALS9;TANK;GBP1	Other
GO_Biological_Process_2021	positive regulation of proteasomal protein catabolic process (GO:1901800)	1986-01-01	0.477335	0.526676	0	0	1.5606	1.15412	VCP	GO_Biological_Process_2021	1986-01-01	0.456512	0.524721	0	0	1.66168	1.30299	NUB1	Other
GO_Biological_Process_2021	positive regulation of protein modification process (GO:0031401)	2/214	0.478457	0.5275	0	0	1.25178	0.922803	DYRK1A;PPP2R5A	GO_Biological_Process_2021	1/214	0.781766	0.791177	0	0	0.65882	0.162201	CD74	Other
GO_Biological_Process_2021	post-translational protein modification (GO:0043687)	3/345	0.480259	0.529073	0	0	1.1641	0.853787	DNAJC3;QSOX1;F5	GO_Biological_Process_2021	4/345	0.226552	0.34274	0	0	1.67117	2.48132	NUB1;SHISA5;APOL1;PSMB9	Other
GO_Biological_Process_2021	negative regulation of angiogenesis (GO:0016525)	1987-01-01	0.481272	0.529362	0	0	1.54238	1.12797	PGK1	GO_Biological_Process_2021	1987-02-01	0.125573	0.259836	0	0	3.34727	6.94516	STAT1;PML	Other
GO_Biological_Process_2021	extracellular structure organization (GO:0043062)	2/216	0.483323	0.531172	0	0	1.23996	0.901537	ADAM19;CD44	GO_Biological_Process_2021	1/216	0.784865	0.793631	0	0	0.652625	0.158094	MMP16	Other
GO_Biological_Process_2021	negative regulation of binding (GO:0051100)	1988-01-01	0.485179	0.531172	0	0	1.52457	1.10262	SORL1	GO_Biological_Process_2021	1988-02-01	0.127926	0.263233	0	0	3.30818	6.80262	IFIT1;IFIT2	Other
GO_Biological_Process_2021	regulation of establishment of planar polarity (GO:0090175)	1988-01-01	0.485179	0.531172	0	0	1.52457	1.10262	RHOA	GO_Biological_Process_2021	1988-01-01	0.464181	0.529914	0	0	1.62332	1.24586	PSMB9	Other
GO_Biological_Process_2021	retrograde transport, endosome to Golgi (GO:0042147)	1988-01-01	0.485179	0.531172	0	0	1.52457	1.10262	RAB6A	GO_Biological_Process_2021	1988-02-01	0.127926	0.263233	0	0	3.30818	6.80262	ANKFY1;STX10	Vesicle / trafficking
GO_Biological_Process_2021	positive regulation of neuron projection development (GO:0010976)	1988-01-01	0.485179	0.531172	0	0	1.52457	1.10262	S100A9	GO_Biological_Process_2021	1988-01-01	0.464181	0.529914	0	0	1.62332	1.24586	MAGI2	Other
GO_Biological_Process_2021	external encapsulating structure organization (GO:0045229)	2/217	0.485746	0.531379	0	0	1.23413	0.891127	ADAM19;CD44	GO_Biological_Process_2021	1/217	0.786399	0.794499	0	0	0.64957	0.156086	MMP16	Other
GO_Biological_Process_2021	second-messenger-mediated signaling (GO:0019932)	1989-01-01	0.489058	0.533758	0	0	1.50717	1.07804	CXCL8	GO_Biological_Process_2021	1989-01-01	0.467975	0.533211	0	0	1.60479	1.21858	DDAH2	Other
GO_Biological_Process_2021	positive regulation of binding (GO:0051099)	1990-01-01	0.492907	0.537127	0	0	1.49016	1.05419	PARP9	GO_Biological_Process_2021	1990-01-01	0.471743	0.534915	0	0	1.58668	1.1921	DTX3L	Other
GO_Biological_Process_2021	regulation of stem cell differentiation (GO:2000736)	1991-01-01	0.496727	0.540037	0	0	1.47353	1.03105	HNRNPU	GO_Biological_Process_2021	1991-02-01	0.135049	0.270061	0	0	3.19618	6.39914	RUNX1;PSMB9	Other
GO_Biological_Process_2021	negative regulation of mitotic cell cycle phase transition (GO:1901991)	1992-01-01	0.500519	0.543321	0	0	1.45726	1.00858	GPR132	GO_Biological_Process_2021	1992-01-01	0.479199	0.540764	0	0	1.55165	1.14145	PSMB9	Cell cycle
GO_Biological_Process_2021	negative regulation of cell death (GO:0060548)	1994-01-01	0.508018	0.549767	0	0	1.42578	0.965592	SORL1	GO_Biological_Process_2021	1994-01-01	0.48655	0.544362	0	0	1.51813	1.09368	HLA-F	Cell death / apoptosis
GO_Biological_Process_2021	hemopoiesis (GO:0030097)	1994-01-01	0.508018	0.549767	0	0	1.42578	0.965592	MKNK2	GO_Biological_Process_2021	1994-02-01	0.142259	0.275545	0	0	3.09149	6.02874	CDK13;RUNX1	Other
GO_Biological_Process_2021	ciliary basal body-plasma membrane docking (GO:0097711)	1995-01-01	0.511725	0.553354	0	0	1.41054	0.945016	TUBA1A	GO_Biological_Process_2021	1995-01-01	0.490187	0.546872	0	0	1.5019	1.07081	CNTRL	Other
GO_Biological_Process_2021	antigen processing and presentation of exogenous peptide antigen via MHC class II (GO:0019886)	1998-01-01	0.522681	0.563041	0	0	1.36671	0.886697	KLC1	GO_Biological_Process_2021	1998-01-01	0.500945	0.556238	0	0	1.45523	1.00594	CD74	Other
GO_Biological_Process_2021	negative regulation of neuron death (GO:1901215)	1998-01-01	0.522681	0.563041	0	0	1.36671	0.886697	SORL1	GO_Biological_Process_2021	1998-01-01	0.500945	0.556238	0	0	1.45523	1.00594	HLA-F	Other
GO_Biological_Process_2021	positive regulation of defense response (GO:0031349)	1998-01-01	0.522681	0.563041	0	0	1.36671	0.886697	S100A9	GO_Biological_Process_2021	1998-04-01	0.00512534	0.05156	0	0	6.13915	32.3752	ZBP1;GBP5;IFI35;NMI	Other
GO_Biological_Process_2021	RNA splicing (GO:0008380)	1998-01-01	0.522681	0.563041	0	0	1.36671	0.886697	TRA2B	GO_Biological_Process_2021	1998-01-01	0.500945	0.556238	0	0	1.45523	1.00594	SNRPG	Other
GO_Biological_Process_2021	antigen processing and presentation of peptide antigen via MHC class II (GO:0002495)	1/100	0.529849	0.569891	0	0	1.33896	0.850458	KLC1	GO_Biological_Process_2021	1/100	0.507991	0.561941	0	0	1.42569	0.965604	CD74	Other
GO_Biological_Process_2021	positive regulation of cellular protein metabolic process (GO:0032270)	1/102	0.53691	0.57529	0	0	1.31231	0.816159	OGT	GO_Biological_Process_2021	1/102	0.514939	0.567493	0	0	1.39731	0.927406	NR1H2	Metabolism
GO_Biological_Process_2021	antigen processing and presentation of exogenous peptide antigen (GO:0002478)	1/103	0.540401	0.577713	0	0	1.29938	0.799696	KLC1	GO_Biological_Process_2021	2/103	0.164344	0.296676	0	0	2.81473	5.08282	CD74;HLA-F	Other
GO_Biological_Process_2021	regulation of JNK cascade (GO:0046328)	1/105	0.547305	0.583764	0	0	1.27426	0.768062	IGF1R	GO_Biological_Process_2021	1/105	0.525178	0.576618	0	0	1.3568	0.873803	TRAF3	Other
GO_Biological_Process_2021	positive regulation of cellular metabolic process (GO:0031325)	1/105	0.547305	0.583764	0	0	1.27426	0.768062	CXCL8	GO_Biological_Process_2021	2/105	0.169333	0.299256	0	0	2.7598	4.90109	NR1H2;MAGI2	Metabolism
GO_Biological_Process_2021	peptidyl-lysine modification (GO:0018205)	1/106	0.550718	0.586517	0	0	1.26206	0.752862	TOPORS	GO_Biological_Process_2021	1/106	0.528543	0.578155	0	0	1.34381	0.856854	IFIH1	Other
GO_Biological_Process_2021	negative regulation of transmembrane receptor protein serine/threonine kinase signaling pathway (GO:0090101)	1/108	0.557468	0.592809	0	0	1.23835	0.72363	SORL1	GO_Biological_Process_2021	1/108	0.535203	0.583272	0	0	1.31856	0.824244	MAGI2	Kinase / MAPK signaling
GO_Biological_Process_2021	lipid transport (GO:0006869)	1/109	0.560805	0.595459	0	0	1.22682	0.709571	RXRA	GO_Biological_Process_2021	1/109	0.538497	0.586319	0	0	1.30628	0.808554	APOL2	Vesicle / trafficking
GO_Biological_Process_2021	response to tumor necrosis factor (GO:0034612)	1/110	0.564117	0.598525	0	0	1.2155	0.695869	CXCL8	GO_Biological_Process_2021	3/110	0.0428972	0.198877	0	0	4.013	12.6367	NUB1;TANK;GBP1	Other
GO_Biological_Process_2021	positive regulation of signal transduction (GO:0009967)	2/252	0.565962	0.60003	0	0	1.05946	0.603074	IL6ST;SORL1	GO_Biological_Process_2021	1/252	0.833741	0.838729	0	0	0.557997	0.101462	CD74	Other
GO_Biological_Process_2021	regulation of Wnt signaling pathway (GO:0030111)	1/111	0.567404	0.601107	0	0	1.20439	0.68251	GNAQ	GO_Biological_Process_2021	1/111	0.545017	0.590686	0	0	1.2824	0.778339	RUNX1	Wnt signaling
GO_Biological_Process_2021	positive regulation of phosphorylation (GO:0042327)	2/253	0.568119	0.601412	0	0	1.05518	0.596628	BCL10;IGF1R	GO_Biological_Process_2021	1/253	0.834928	0.839206	0	0	0.555754	0.100264	CD74	Kinase / MAPK signaling
GO_Biological_Process_2021	negative regulation of cell motility (GO:2000146)	1/114	0.577119	0.608653	0	0	1.17224	0.644389	RHOB	GO_Biological_Process_2021	3/114	0.0468488	0.198877	0	0	3.86761	11.8381	BST2;CD74;MAGI2	Other
GO_Biological_Process_2021	cellular response to lectin (GO:1990858)	1/115	0.580308	0.611102	0	0	1.1619	0.6323	BCL10	GO_Biological_Process_2021	1/115	0.557783	0.598461	0	0	1.23716	0.722232	PSMB9	Other
GO_Biological_Process_2021	stimulatory C-type lectin receptor signaling pathway (GO:0002223)	1/115	0.580308	0.611102	0	0	1.1619	0.6323	BCL10	GO_Biological_Process_2021	1/115	0.557783	0.598461	0	0	1.23716	0.722232	PSMB9	Other
GO_Biological_Process_2021	cytosolic transport (GO:0016482)	1/116	0.583474	0.613519	0	0	1.15174	0.620504	RAB6A	GO_Biological_Process_2021	2/116	0.197184	0.31749	0	0	2.49211	4.04624	ANKFY1;STX10	Vesicle / trafficking
GO_Biological_Process_2021	regulation of protein binding (GO:0043393)	1/118	0.589735	0.619178	0	0	1.13193	0.597754	SORL1	GO_Biological_Process_2021	3/118	0.0509738	0.201175	0	0	3.73233	11.1091	DTX3L;IFIT1;IFIT2	Other
GO_Biological_Process_2021	positive regulation of protein-containing complex assembly (GO:0031334)	1/118	0.589735	0.619178	0	0	1.13193	0.597754	VCP	GO_Biological_Process_2021	2/118	0.20231	0.321165	0	0	2.4489	3.91323	GBP5;ISG15	Other
GO_Biological_Process_2021	innate immune response activating cell surface receptor signaling pathway (GO:0002220)	1/119	0.59283	0.621964	0	0	1.12228	0.586783	BCL10	GO_Biological_Process_2021	1/119	0.570194	0.608448	0	0	1.19498	0.671311	PSMB9	Immune signaling
GO_Biological_Process_2021	regulation of transcription by RNA polymerase II (GO:0006357)	16/2206	0.595505	0.624305	0	0	0.962857	0.499093	STAT2;HNRNPU;ARID3A;PARP9;LITAF;GATAD2B;ETS2;JMJD6;BCLAF1;RXRA;MAFG;RPS6KA1;TBL1X;ZNF148;OGT;ZNF552	GO_Biological_Process_2021	13/2206	0.791772	0.799241	0	0	0.81815	0.191024	BATF2;STAT1;SP140;NR1H2;MYNN;ARID5B;RUNX1;DRAP1;ETV7;MED30;RBBP8;IRF7;CDK13	Other
GO_Biological_Process_2021	protein-containing complex assembly (GO:0065003)	2/267	0.597504	0.625935	0	0	0.998725	0.514338	TLE3;F5	GO_Biological_Process_2021	3/267	0.291171	0.398575	0	0	1.61355	1.99088	CD74;AIM2;PML	Other
GO_Biological_Process_2021	cellular response to organic substance (GO:0071310)	1/123	0.604981	0.633297	0	0	1.08527	0.54541	RHOA	GO_Biological_Process_2021	1/123	0.582259	0.617961	0	0	1.15556	0.624974	CASP1	Other
GO_Biological_Process_2021	non-canonical Wnt signaling pathway (GO:0035567)	1/124	0.607962	0.635002	0	0	1.07639	0.535658	RHOA	GO_Biological_Process_2021	1/124	0.585222	0.619988	0	0	1.14611	0.614043	PSMB9	Wnt signaling
GO_Biological_Process_2021	defense response to symbiont (GO:0140546)	1/124	0.607962	0.635002	0	0	1.07639	0.535658	STAT2	GO_Biological_Process_2021	21/124	2.24589e-23	8.81137e-21	0	0	33.566	1750.48	ZBP1;RTP4;RSAD2;STAT1;MX1;IFIT5;ISG15;IFIT1;SAMHD1;IFI44L;IFIT3;IFIT2;OASL;BST2;ISG20;IFIH1;NT5C3A;OAS1;OAS2;OAS3;IRF7	Pathogen defense
GO_Biological_Process_2021	negative regulation of cell growth (GO:0030308)	1/126	0.613857	0.640211	0	0	1.05906	0.516814	RTN4	GO_Biological_Process_2021	2/126	0.222953	0.340174	0	0	2.28997	3.43678	BST2;PML	Other
GO_Biological_Process_2021	negative regulation of growth (GO:0045926)	1/126	0.613857	0.640211	0	0	1.05906	0.516814	RTN4	GO_Biological_Process_2021	3/126	0.0597325	0.205149	0	0	3.48816	9.82921	BST2;MT2A;PML	Other
GO_Biological_Process_2021	DNA metabolic process (GO:0006259)	2/277	0.617567	0.643604	0	0	0.961916	0.463612	MSH6;VCP	GO_Biological_Process_2021	2/277	0.583848	0.61909	0	0	1.02467	0.551389	RBBP8;SAMHD1	Metabolism
GO_Biological_Process_2021	G2/M transition of mitotic cell cycle (GO:0000086)	1/130	0.625384	0.649828	0	0	1.02601	0.481599	TUBA1A	GO_Biological_Process_2021	1/130	0.602569	0.634936	0	0	1.09247	0.553394	CNTRL	Cell cycle
GO_Biological_Process_2021	cell cycle G2/M phase transition (GO:0044839)	1/131	0.628212	0.651325	0	0	1.01807	0.473277	TUBA1A	GO_Biological_Process_2021	1/131	0.605389	0.636199	0	0	1.08401	0.544048	CNTRL	Cell cycle
GO_Biological_Process_2021	cellular response to hypoxia (GO:0071456)	1/131	0.628212	0.651325	0	0	1.01807	0.473277	PGK1	GO_Biological_Process_2021	1/131	0.605389	0.636199	0	0	1.08401	0.544048	PSMB9	Other
GO_Biological_Process_2021	cellular response to metal ion (GO:0071248)	1/131	0.628212	0.651325	0	0	1.01807	0.473277	IQGAP1	GO_Biological_Process_2021	1/131	0.605389	0.636199	0	0	1.08401	0.544048	MT2A	Other
GO_Biological_Process_2021	defense response to virus (GO:0051607)	1/133	0.633805	0.655676	0	0	1.00254	0.457174	STAT2	GO_Biological_Process_2021	21/133	1.05606e-22	3.10746e-20	0	0	30.8547	1561.32	ZBP1;RTP4;RSAD2;STAT1;MX1;IFIT5;ISG15;IFIT1;SAMHD1;IFI44L;IFIT3;IFIT2;OASL;BST2;ISG20;IFIH1;NT5C3A;OAS1;OAS2;OAS3;IRF7	Pathogen defense
GO_Biological_Process_2021	RNA metabolic process (GO:0016070)	1/133	0.633805	0.655676	0	0	1.00254	0.457174	HNRNPU	GO_Biological_Process_2021	1/133	0.61097	0.64092	0	0	1.06748	0.525954	ISG20	Metabolism
GO_Biological_Process_2021	cellular calcium ion homeostasis (GO:0006874)	1/136	0.642037	0.662733	0	0	0.980114	0.434298	PDZD8	GO_Biological_Process_2021	1/136	0.619195	0.64724	0	0	1.0436	0.500233	PML	Other
GO_Biological_Process_2021	organic substance transport (GO:0071702)	1/136	0.642037	0.662733	0	0	0.980114	0.434298	CMTM6	GO_Biological_Process_2021	1/136	0.619195	0.64724	0	0	1.0436	0.500233	APOL2	Vesicle / trafficking
GO_Biological_Process_2021	ribonucleoprotein complex assembly (GO:0022618)	1/136	0.642037	0.662733	0	0	0.980114	0.434298	EIF5	GO_Biological_Process_2021	1/136	0.619195	0.64724	0	0	1.0436	0.500233	SNRPG	Other
GO_Biological_Process_2021	positive regulation of cellular catabolic process (GO:0031331)	1/141	0.655351	0.675487	0	0	0.944871	0.399287	IRS2	GO_Biological_Process_2021	3/141	0.0779026	0.224947	0	0	3.10665	7.92908	DTX3L;TRIM38;TRIM22	Other
GO_Biological_Process_2021	protein-DNA complex assembly (GO:0065004)	1/143	0.660538	0.678846	0	0	0.931468	0.38628	H3-3A	GO_Biological_Process_2021	1/143	0.637721	0.663072	0	0	0.991801	0.446166	PSMB9	Other
GO_Biological_Process_2021	negative regulation of DNA-binding transcription factor activity (GO:0043433)	1/143	0.660538	0.678846	0	0	0.931468	0.38628	ADGRG3	GO_Biological_Process_2021	2/143	0.267248	0.377416	0	0	2.01214	2.65518	AIM2;TRAF3	Other
GO_Biological_Process_2021	neuron development (GO:0048666)	1/143	0.660538	0.678846	0	0	0.931468	0.38628	BLOC1S2	GO_Biological_Process_2021	1/143	0.637721	0.663072	0	0	0.991801	0.446166	RUNX1	Other
GO_Biological_Process_2021	innate immune response (GO:0045087)	2/302	0.664369	0.682286	0	0	0.880631	0.360105	CLEC5A;BCL10	GO_Biological_Process_2021	13/302	2.3037e-07	1.23248e-05	0	0	6.87743	105.112	CD74;MX1;ISG15;IFIT1;PML;BST2;IFIH1;NUB1;OAS1;IRF7;TRIM38;APOL1;TRIM22	Immune signaling
GO_Biological_Process_2021	regulation of cytokine production (GO:0001817)	1/150	0.678089	0.693344	0	0	0.887392	0.344731	N4BP1	GO_Biological_Process_2021	8/150	1.13275e-05	0.000459741	0	0	8.35201	95.115	ZBP1;IFIH1;BTN3A1;TRAF3;IRF7;ISG15;LGALS9;BTN3A2	Immune signaling
GO_Biological_Process_2021	cellular macromolecule biosynthetic process (GO:0034645)	2/314	0.685159	0.700064	0	0	0.84624	0.319968	EIF4EBP2;TOPORS	GO_Biological_Process_2021	3/314	0.381594	0.469322	0	0	1.36642	1.3164	MRPL51;RBBP8;RPL28	Metabolism
GO_Biological_Process_2021	cellular response to interleukin-1 (GO:0071347)	1/155	0.690071	0.704572	0	0	0.858363	0.318419	CXCL8	GO_Biological_Process_2021	3/155	0.0967699	0.24131	0	0	2.81851	6.58239	TANK;GBP1;PSMB9	Other
GO_Biological_Process_2021	regulation of cell differentiation (GO:0045595)	1/156	0.692413	0.705941	0	0	0.852782	0.313459	RPS6KA1	GO_Biological_Process_2021	1/156	0.669784	0.691522	0	0	0.908018	0.363934	RUNX1	Other
GO_Biological_Process_2021	regulation of signal transduction by p53 class mediator (GO:1901796)	1/156	0.692413	0.705941	0	0	0.852782	0.313459	SGK1	GO_Biological_Process_2021	2/156	0.301157	0.4074	0	0	1.84107	2.20952	RBBP8;PML	DNA damage / repair
GO_Biological_Process_2021	transcription by RNA polymerase II (GO:0006366)	2/320	0.695155	0.708223	0	0	0.830019	0.301812	RXRA;TBL1X	GO_Biological_Process_2021	5/320	0.0763983	0.222576	0	0	2.28105	5.86638	DRAP1;ETV7;NR1H2;SNRPG;CDK13	Other
GO_Biological_Process_2021	T cell receptor signaling pathway (GO:0050852)	1/158	0.697046	0.709125	0	0	0.841833	0.303821	BCL10	GO_Biological_Process_2021	3/158	0.101035	0.24269	0	0	2.76353	6.33481	BTN3A1;BTN3A2;PSMB9	Other
GO_Biological_Process_2021	peptide biosynthetic process (GO:0043043)	1/162	0.706104	0.717822	0	0	0.820751	0.285615	EIF4EBP2	GO_Biological_Process_2021	2/162	0.316734	0.418513	0	0	1.77149	2.03667	MRPL51;RPL28	Metabolism
GO_Biological_Process_2021	negative regulation of canonical Wnt signaling pathway (GO:0090090)	1/165	0.712721	0.723504	0	0	0.805615	0.272834	TLE3	GO_Biological_Process_2021	2/165	0.324494	0.425312	0	0	1.73862	1.9568	PSMB9;RBMS3	Wnt signaling
GO_Biological_Process_2021	regulation of neuron projection development (GO:0010975)	1/165	0.712721	0.723504	0	0	0.805615	0.272834	S100A9	GO_Biological_Process_2021	2/165	0.324494	0.425312	0	0	1.73862	1.9568	NTNG2;MAGI2	Other
GO_Biological_Process_2021	positive regulation of ERK1 and ERK2 cascade (GO:0070374)	1/172	0.72759	0.737535	0	0	0.772362	0.245625	CD44	GO_Biological_Process_2021	2/172	0.342512	0.437716	0	0	1.66644	1.78551	CD74;LGALS9	Kinase / MAPK signaling
GO_Biological_Process_2021	RNA processing (GO:0006396)	1/179	0.741694	0.751292	0	0	0.741724	0.221641	HNRNPU	GO_Biological_Process_2021	1/179	0.719759	0.736018	0	0	0.789767	0.259706	SNRPG	Other
GO_Biological_Process_2021	negative regulation of cytokine production (GO:0001818)	1/182	0.747515	0.756644	0	0	0.729319	0.212233	N4BP1	GO_Biological_Process_2021	8/182	4.55757e-05	0.00134106	0	0	6.80494	68.0231	HERC5;IFIH1;CD274;UBA7;UBE2L6;ISG15;LGALS9;GBP1	Immune signaling
GO_Biological_Process_2021	regulation of mitotic cell cycle phase transition (GO:1901990)	1/188	0.758767	0.767483	0	0	0.705703	0.194816	TUBA1A	GO_Biological_Process_2021	2/188	0.383084	0.469677	0	0	1.52185	1.46022	CNTRL;PSMB9	Cell cycle
GO_Biological_Process_2021	negative regulation of Wnt signaling pathway (GO:0030178)	1/191	0.764205	0.772429	0	0	0.694454	0.186752	TLE3	GO_Biological_Process_2021	3/191	0.152438	0.284793	0	0	2.27463	4.27857	RNF213;PSMB9;RBMS3	Wnt signaling
GO_Biological_Process_2021	cellular response to tumor necrosis factor (GO:0071356)	1/194	0.769522	0.777245	0	0	0.683555	0.179082	CXCL8	GO_Biological_Process_2021	6/194	0.00255983	0.0297501	0	0	4.65035	27.7525	AIM2;TRAF3;STAT1;TANK;GBP1;PSMB9	Other
GO_Biological_Process_2021	endomembrane system organization (GO:0010256)	1/199	0.778119	0.785365	0	0	0.666124	0.167115	REEP5	GO_Biological_Process_2021	2/199	0.410361	0.488861	0	0	1.43607	1.27914	STX17;OTOF	Other
GO_Biological_Process_2021	negative regulation of cell population proliferation (GO:0008285)	2/379	0.780112	0.786813	0	0	0.698007	0.173328	CXCL8;RNF139	GO_Biological_Process_2021	6/379	0.0521202	0.201175	0	0	2.32183	6.85917	MAGI2;MFN2;IFI35;NMI;PML;IFIT3	Other
GO_Biological_Process_2021	regulation of inflammatory response (GO:0050727)	1/206	0.789622	0.795267	0	0	0.643149	0.151912	S100A9	GO_Biological_Process_2021	4/206	0.0581868	0.205149	0	0	2.84122	8.08071	ZBP1;CASP1;IFI35;NMI	Other
GO_Biological_Process_2021	positive regulation of GTPase activity (GO:0043547)	1/214	0.802045	0.806625	0	0	0.618742	0.136488	ARHGAP27	GO_Biological_Process_2021	1/214	0.781766	0.791177	0	0	0.65882	0.162201	PRTN3	Other
GO_Biological_Process_2021	translation (GO:0006412)	1/214	0.802045	0.806625	0	0	0.618742	0.136488	EIF4EBP2	GO_Biological_Process_2021	3/214	0.192219	0.314225	0	0	2.02431	3.33834	MRPL51;MRPL16;RPL28	Other
GO_Biological_Process_2021	transcription, DNA-templated (GO:0006351)	1/221	0.812316	0.816372	0	0	0.598841	0.124479	TOPORS	GO_Biological_Process_2021	2/221	0.463067	0.529669	0	0	1.29036	0.993431	DRAP1;ETV7	Other
GO_Biological_Process_2021	regulation of autophagy (GO:0010506)	1/231	0.826076	0.829609	0	0	0.572512	0.109389	LAMTOR5	GO_Biological_Process_2021	2/231	0.48611	0.544362	0	0	1.23339	0.889669	TRIM38;TRIM22	Other
GO_Biological_Process_2021	regulation of ERK1 and ERK2 cascade (GO:0070372)	1/238	0.835108	0.838082	0	0	0.555405	0.100081	CD44	GO_Biological_Process_2021	3/238	0.236128	0.350028	0	0	1.81536	2.62025	CD74;LGALS9;GBP1	Kinase / MAPK signaling
GO_Biological_Process_2021	axonogenesis (GO:0007409)	1/240	0.837601	0.839986	0	0	0.550701	0.0975914	IRS2	GO_Biological_Process_2021	1/240	0.818817	0.825127	0	0	0.586372	0.117212	NTNG2	Other
GO_Biological_Process_2021	MAPK cascade (GO:0000165)	1/303	0.899592	0.899592	0	0	0.434419	0.0459676	IRS2	GO_Biological_Process_2021	2/303	0.632787	0.659107	0	0	0.934917	0.427838	LGALS9;PSMB9	Kinase / MAPK signaling

## Sheet: Fig. 4b
	Mock_Pretreatment						Mock_PostTreatment						RSV_PreTreatment						RSV_PostTreatment
Adult Epithelium	484	532	418	415			455	502	498	520			431	643	603	616			415	480	395	427
Child Epithelium	1445	550	720	760	465		1201	630	875	713	417		521	485	1519	1188	730		404	395	534	490	566

## Sheet: Fig. 4c
	Mock						RSV
Adult	194764	372772	336108				125172	157696	232056
Child	32997	26719	29421	35526	32023		23305	19611	18315	15915	35689

[truncated: 27 more sheets: Fig. 4g, Fig. 4h, Fig. 4i, Fig. 4j, Fig. 5b, Fig. 5c, Fig. 5d, Fig. 5e, Fig. 5f, Fig. 5g, Fig. 5h, Fig. 5i, Fig. 5j, Fig. 5k, Fig. 5l, Fig. 5m, Fig. 5n, Fig. 6b-d, Fig. 6e&f, Fig. 6g …]
